# Supplementary material for: Epigenetic quantification of immunosenescent CD8+ TEMRA cells in human blood
Source: Aging Cell. 2022 Apr 9;21(5):e13607. doi: 10.1111/acel.13607 (PMC9124311; doi:10.1111/acel.13607)
Supplement: Supplementary file 12 — Table S1‐S14 [file ACEL-21-e13607-s001.xlsx]

## Sheet: Table1
Measurement	Mean	SD	SNR
TEMRA PD1+/CD4+	2.19114	4.21651	0.5
TEMRA CD27- CD28- CD57+/CD4+	4.65557	7.79563	0.6
TEMRA CD27- CD28-/CD4+	6.32886	10.1346	0.6
TEMRA CD27-/CD4+	8.09414	11.1971	0.7
TEMRA/CD4+	10.3079	12.6725	0.8
EM PD1+/CD4+	13.5476	8.45561	1.6
EM CD27- CD28- CD57+/CD4+	6.32186	7.58977	0.8
EM CD27- CD28-/CD4+	9.22293	9.95353	0.9
EM CD27-/CD4+	21.9389	14.3589	1.5
EM/CD4+	35.8654	16.7603	2.1
CM/CD4+	19.5862	9.11117	2.1
Naive/CD4+	29.3979	18.2926	1.6
TEMRA PD1+/CD8+	8.74493	6.1355	1.4
TEMRA CD127-/CD8+	31.9199	15.9405	2
TEMRA CD28- CD27- CD57+/CD8+	26.6279	13.8502	1.9
TEMRA CD28- CD27-/CD8+	38.9919	17.1967	2.3
TEMRA CD28-/CD8+	45.0287	16.9078	2.7
TEMRA/CD8+	56.9545	15.6652	3.6
EM PD1+/CD8+	7.91671	5.30754	1.5
EM CD127-/CD8+	5.86393	4.88849	1.2
EM CD28- CD27- CD57+/CD8+	3.29057	3.82627	0.9
EM CD28- CD27-/CD8+	4.65129	4.73759	1
EM CD28-/CD8+	6.44	5.53931	1.2
EM/CD8+	18.3264	9.91313	1.8
CM/CD8+	5.75893	4.54205	1.3
Naive/CD8+	7.49371	8.23889	0.9
TEMRA PD1+/WBC	0.194968	0.484895	0.4
TEMRA CD27- CD28- CD57+/WBC	0.478623	1.12443	0.4
TEMRA CD27- CD28-/WBC	0.632569	1.35414	0.5
TEMRA CD27-/WBC	0.803674	1.53422	0.5
TEMRA/WBC	2.00076	2.90371	0.7
EM PD1+/WBC	1.0881	0.761803	1.4
EM CD27- CD28- CD57+/WBC	0.504241	0.70715	0.7
EM CD27- CD28-/WBC	0.732982	0.930502	0.8
EM CD27-/WBC	1.81096	1.41973	1.3
EM/WBC	3.11871	2.06538	1.5
CM/WBC	1.85075	1.31727	1.4
Naive/WBC	3.10445	3.09316	1
TEMRA PD1+/WBC	0.637161	0.57141	1.1
TEMRA CD127-/WBC	2.64962	2.2261	1.2
TEMRA CD28- CD27- CD57+/WBC	2.38161	2.1899	1.1
TEMRA CD28- CD27-/WBC	3.42097	2.83828	1.2
TEMRA CD28-/WBC	3.86821	2.98008	1.3
TEMRA/WBC	4.75533	3.29517	1.4
EM PD1+/WBC	0.561607	0.469395	1.2
EM CD127-/WBC	0.461257	0.560653	0.8
EM CD28- CD27- CD57+/WBC	0.309227	0.508976	0.6
EM CD28- CD27-/WBC	0.424379	0.618001	0.7
EM CD28-/WBC	0.55595	0.696132	0.8
EM/WBC	1.39405	1.08666	1.3
CM/WBC	0.427195	0.445901	1
Naive/WBC	0.494964	0.577246	0.9

## Sheet: Table2
feature1	feature2	n obs	shapiro pval feature1	shapiro pval feature2	pearson cor	pearson conf int	pearson pval	adj pearson pval	pearson df	spearman rho	spearman pval	adj spearman pval
Age	LYMP/WBC	163	6.38777e-16	0.0629336	-0.405153	-0.526...-0.268	8.10879e-08	7.29791e-07	161	-0.324971	2.31134e-05	0.000151407
Age	CD4+/WBC	163	6.38777e-16	4.00454e-05	-0.385503	-0.509...-0.246	3.74062e-07	1.68328e-06	161	-0.318777	3.3646e-05	0.000151407
Age	MONO/WBC	163	6.38777e-16	2.80031e-06	0.361406	0.22...0.488	2.13918e-06	6.41755e-06	161	0.296085	0.000124305	0.000308434
Age	CD3+/WBC	163	6.38777e-16	0.0934791	-0.306947	-0.44...-0.161	6.7392e-05	0.000151632	161	-0.294309	0.000137082	0.000308434
Age	CD8+ TEMRA/WBC	163	6.38777e-16	3.33092e-09	0.24599	0.096...0.385	0.00154977	0.00278959	161	0.161452	0.0394997	0.0507854
Age	NEUT/WBC	163	6.38777e-16	0.398226	0.213125	0.061...0.355	0.00630438	0.00945657	161	0.179945	0.0215331	0.0322997
Age	NK/WBC	163	6.38777e-16	4.87955e-08	-0.199581	-0.343...-0.047	0.0106425	0.0136832	161	-0.109508	0.164064	0.184572
Age	CD4+ TEMRA/WBC	163	6.38777e-16	1.77586e-19	0.195066	0.043...0.339	0.0125853	0.0141585	161	0.267201	0.000564663	0.00101639
Age	CD8+/WBC	163	6.38777e-16	6.9058e-07	-0.0449713	-0.197...0.11	0.56866	0.56866	161	-0.0959357	0.223144	0.223144

## Sheet: Table3
feature1	feature2	n obs	shapiro pval feature1	shapiro pval feature2	pearson cor	pearson conf int	pearson pval	adj pearson pval	pearson df	spearman rho	spearman pval	adj spearman pval
Age	CD4+ Naive/CD4+	140	0.00333424	1.86378e-05	-0.223746	-0.376...-0.06	0.00787355	0.131423	138	-0.231373	0.00594995	0.0773493
Age	CD4+ EM/CD4+	140	0.00333424	0.113675	0.196115	0.031...0.351	0.020219	0.131423	138	0.202355	0.0164989	0.14299
Age	CD4+ EM CD27-/CD4+	140	0.00333424	6.18157e-05	0.211832	0.048...0.365	0.0119866	0.131423	138	0.186768	0.0271376	0.151093
Age	CD4+ EM PD1+/CD4+	140	0.00333424	7.76093e-05	0.202031	0.037...0.356	0.0166765	0.131423	138	0.241032	0.00412055	0.0773493
Age	CD4+ EM CD27- CD28-/CD4+	140	0.00333424	8.50205e-12	0.163688	-0.002...0.321	0.0533017	0.210964	138	0.118516	0.163121	0.51837
Age	CD8+ Naive/CD8+	140	0.00333424	3.48485e-14	-0.16138	-0.319...0.005	0.0567981	0.210964	138	-0.184541	0.0290563	0.151093
Age	CD8+ TEMRA/CD8+	140	0.00333424	0.235765	0.165151	-0.001...0.322	0.0511785	0.210964	138	0.122983	0.147725	0.51837
Age	CD8+ TEMRA CD28-/CD8+	140	0.00333424	0.261262	0.139854	-0.027...0.299	0.0993417	0.28846	138	0.104468	0.21931	0.51837
Age	CD8+ TEMRA CD28- CD27-/CD8+	140	0.00333424	0.113326	0.139646	-0.027...0.299	0.0998514	0.28846	138	0.109099	0.199444	0.51837
Age	CD8+ EM CD28- CD27- CD57+/CD8+	140	0.00333424	4.18445e-14	-0.131786	-0.291...0.035	0.120636	0.313654	138	-0.0775899	0.36219	0.553937
Age	CD4+ EM CD27- CD28- CD57+/CD4+	140	0.00333424	2.39041e-13	0.127303	-0.039...0.287	0.133907	0.316508	138	0.0521866	0.540298	0.780431
Age	CD8+ TEMRA CD28- CD27- CD57+/CD8+	140	0.00333424	0.0410312	0.0923679	-0.075...0.254	0.277729	0.601746	138	0.1054	0.215204	0.51837
Age	CD8+ EM CD28- CD27-/CD8+	140	0.00333424	1.35294e-12	-0.0869763	-0.249...0.08	0.306862	0.613724	138	-0.0211252	0.804333	0.839101
Age	CD8+ EM CD28-/CD8+	140	0.00333424	4.25468e-10	-0.080792	-0.243...0.086	0.342659	0.636366	138	-0.0242847	0.775793	0.839101
Age	CD4+ TEMRA CD27- CD28- CD57+/CD4+	140	0.00333424	2.17034e-17	0.0716148	-0.095...0.235	0.400437	0.650711	138	0.0904339	0.287957	0.534778
Age	CD8+ EM CD127-/CD8+	140	0.00333424	4.38355e-11	-0.0733094	-0.236...0.094	0.389353	0.650711	138	-0.0777494	0.361201	0.553937
Age	CD4+ TEMRA/CD4+	140	0.00333424	3.61135e-16	0.0563513	-0.111...0.22	0.508417	0.710091	138	0.0912234	0.283752	0.534778
Age	CD4+ TEMRA CD27-/CD4+	140	0.00333424	4.94181e-16	0.0549659	-0.112...0.219	0.518912	0.710091	138	0.0817628	0.336871	0.553937
Age	CD4+ TEMRA PD1+/CD4+	140	0.00333424	9.97851e-21	0.0612839	-0.106...0.225	0.471958	0.710091	138	0.153437	0.0703047	0.304654
Age	CD8+ CM/CD8+	140	0.00333424	2.26603e-10	-0.0505294	-0.215...0.116	0.553254	0.71923	138	-0.030991	0.716239	0.839101
Age	CD4+ CM/CD4+	140	0.00333424	0.0914848	0.0283338	-0.138...0.193	0.739655	0.779433	138	0.0173143	0.839101	0.839101
Age	CD4+ TEMRA CD27- CD28-/CD4+	140	0.00333424	6.80102e-17	0.0296641	-0.137...0.195	0.7279	0.779433	138	0.0936242	0.271217	0.534778
Age	CD8+ EM/CD8+	140	0.00333424	0.00301466	-0.0272298	-0.192...0.139	0.749455	0.779433	138	-0.0252992	0.766689	0.839101
Age	CD8+ TEMRA CD127-/CD8+	140	0.00333424	0.00373616	0.0274208	-0.139...0.192	0.747756	0.779433	138	0.0452191	0.595755	0.815244
Age	CD8+ TEMRA PD1+/CD8+	140	0.00333424	6.18207e-08	-0.0345823	-0.199...0.132	0.68501	0.779433	138	-0.0191109	0.822667	0.839101
Age	CD8+ EM PD1+/CD8+	140	0.00333424	1.12598e-06	-0.0175278	-0.183...0.149	0.837144	0.837144	138	-0.018755	0.825916	0.839101

## Sheet: Table4
feature	count T2D	count Control	mean T2D	mean Control	median T2D	median Control	sd T2D	sd Control	normality pval	t test pval	adj t test pval	wilcoxon pval	adj wilcoxon pval	lm pval without correction	adj lm pval without correction	glm pval without correction	adj glm pval without correction	lm pval gender corrected	adj lm pval gender corrected	glm pval gender corrected	adj glm pval gender corrected	lm pval gender age corrected	adj lm pval gender age corrected	glm pval gender age corrected	adj glm pval gender age corrected
CD8+ EM CD28- CD27-/CD8+	34	33	3.2	6.15	1.75	4.56	3.68	5.05	5.10535e-08	0.00841348	0.0940795	0.000692748	0.0157713	0.00792047	0.0861689	0.0169704	0.155202	0.0260922	0.232453	0.0323922	0.260357	0.0232388	0.239177	0.0292948	0.240375
CD8+ EM CD28- CD27- CD57+/CD8+	34	33	2.08	4.31	0.94	2.78	2.64	4.33	1.00995e-09	0.0144738	0.0940795	0.00121318	0.0157713	0.0132568	0.0861689	0.0289463	0.156018	0.0420384	0.232453	0.0500687	0.260357	0.0341211	0.239177	0.0421933	0.240375
CD8+ TEMRA PD1+/CD8+	34	33	11.16	7.25	10.59	6	6.33	5.96	0.000537322	0.0115461	0.0940795	0.00369228	0.0319998	0.0116159	0.0861689	0.0179079	0.155202	0.0342586	0.232453	0.0422623	0.260357	0.0367965	0.239177	0.0427723	0.240375
CD8+ EM/CD8+	34	33	15.41	21.77	14.76	19.6	8.38	10.83	0.0270075	0.0093844	0.0940795	0.0140353	0.0608197	0.00897456	0.0861689	0.0135437	0.155202	0.0235478	0.232453	0.0285716	0.260357	0.0203577	0.239177	0.0240412	0.240375
CD8+ EM CD28-/CD8+	34	33	5.15	8.13	3.54	6.59	4.7	5.66	7.98252e-06	0.0225894	0.116279	0.00813833	0.0528991	0.0220861	0.109399	0.0300034	0.156018	0.0622506	0.268068	0.0659306	0.285699	0.0552504	0.239418	0.0580416	0.240375
CD8+ CM/CD8+	34	33	4.69	7.34	3.37	5.57	3.61	5.66	1.67022e-07	0.0268336	0.116279	0.0121324	0.0608197	0.025246	0.109399	0.0362179	0.156944	0.0447024	0.232453	0.0477296	0.260357	0.0462039	0.239418	0.0495058	0.240375
CD8+ TEMRA/CD8+	34	33	60.29	53.1	62.69	50.18	15.51	14.87	0.237157	0.0571079	0.165932	0.0522557	0.150961	0.0572617	0.166995	0.0617738	0.209528	0.0824824	0.268068	0.0837335	0.31101	0.065192	0.242142	0.0647163	0.240375
CD4+ TEMRA PD1+/CD4+	34	33	3.67	1.31	1.34	0.89	6.62	1.37	1.83989e-14	0.0492776	0.165932	0.0699376	0.168979	0.0489184	0.166995	0.146542	0.317507	0.0779842	0.268068	0.172405	0.390446	0.079466	0.258265	0.173437	0.390546
CD8+ EM CD127-/CD8+	34	33	4.52	6.39	3.1	5.15	3.69	4.54	3.303e-06	0.0690476	0.179524	0.0739117	0.168979	0.0679582	0.176691	0.0755857	0.218359	0.114881	0.298691	0.119881	0.346323	0.094998	0.274439	0.0974977	0.316868
CD4+ EM CD27-/CD4+	34	33	20.01	26.36	18.71	23.38	14.15	12.71	0.00491153	0.0574379	0.165932	0.0270685	0.0879725	0.0578058	0.166995	0.0644701	0.209528	0.113987	0.298691	0.114574	0.346323	0.127325	0.331045	0.124998	0.361107
CD8+ Naive/CD8+	34	33	8.26	5.28	5.17	2.76	7.73	6.61	4.70286e-09	0.0941193	0.203925	0.0183826	0.0682783	0.0948028	0.205406	0.107461	0.253998	0.173153	0.375164	0.180206	0.390446	0.192237	0.384474	0.195273	0.390546
CD4+ EM/CD4+	34	33	33.86	40.01	33.57	38.92	16.33	13.1	0.668028	0.093749	0.203925	0.0779903	0.168979	0.0946405	0.205406	0.0978285	0.253998	0.172554	0.375164	0.169944	0.390446	0.18723	0.384474	0.18129	0.390546
CD8+ TEMRA CD127-/CD8+	34	33	32.22	27.28	31.37	27.36	17.13	13.77	0.0161804	0.197121	0.394242	0.268976	0.38852	0.198408	0.396817	0.198042	0.396084	0.202336	0.404672	0.200241	0.400482	0.188966	0.384474	0.183045	0.390546
CD8+ TEMRA CD28-/CD8+	34	33	46.96	43.11	46.63	41.75	17.46	14.33	0.236006	0.327106	0.485569	0.191311	0.333558	0.328426	0.489467	0.323896	0.490921	0.322957	0.559792	0.315699	0.547211	0.278053	0.508645	0.266051	0.494094
CD4+ TEMRA/CD4+	34	33	14.18	9.75	7.66	5.09	18.15	10.11	1.54759e-10	0.221033	0.41049	0.24781	0.379004	0.223568	0.415197	0.234051	0.419686	0.302766	0.559792	0.307004	0.547211	0.293449	0.508645	0.294195	0.509938
CD4+ EM CD27- CD28- CD57+/CD4+	34	33	5.41	7.43	3.17	4.5	7	7.67	2.82613e-08	0.26429	0.429472	0.112605	0.225211	0.263576	0.42831	0.266895	0.433704	0.408819	0.610696	0.39697	0.606247	0.408918	0.613362	0.398422	0.596798
CD4+ Naive/CD4+	34	33	27.18	23.19	27.09	18.83	14.48	13.26	0.00845374	0.243355	0.421816	0.198622	0.333558	0.243963	0.422869	0.242127	0.419686	0.385541	0.610696	0.378235	0.606247	0.424635	0.613362	0.413168	0.596798
CD4+ TEMRA CD27-/CD4+	34	33	11.47	8.31	5.12	3.87	16.17	9.76	2.36118e-10	0.336163	0.485569	0.470827	0.582928	0.338862	0.489467	0.339868	0.490921	0.422789	0.610696	0.419709	0.606247	0.415446	0.613362	0.407395	0.596798
CD4+ EM CD27- CD28-/CD4+	34	33	8.73	10.72	5.61	9.43	10.05	9.28	9.97988e-07	0.403102	0.551613	0.205267	0.333558	0.403657	0.552373	0.401086	0.548854	0.565399	0.668199	0.55286	0.654235	0.578056	0.681525	0.567421	0.666977
CD4+ EM PD1+/CD4+	34	33	13.52	14.9	12.31	14.3	8.2	7.78	0.0236015	0.482391	0.570099	0.346021	0.473503	0.482737	0.570508	0.47663	0.56329	0.562631	0.668199	0.553584	0.654235	0.589857	0.681525	0.578066	0.666977
CD4+ CM/CD4+	34	33	19.97	21.81	19.22	22.66	10.25	8.87	0.218053	0.435568	0.555936	0.428306	0.556797	0.436525	0.558812	0.430455	0.556519	0.560904	0.668199	0.55255	0.654235	0.574757	0.681525	0.56198	0.666977
CD4+ TEMRA CD27- CD28-/CD4+	34	33	9.22	6.93	3.55	2.19	14.55	9.6	1.02524e-10	0.449025	0.555936	0.576756	0.681621	0.451348	0.558812	0.449496	0.556519	0.54723	0.668199	0.542216	0.654235	0.550974	0.681525	0.540659	0.666977
CD8+ TEMRA CD28- CD27-/CD8+	34	33	39.15	37.34	39.1	39.35	17.79	14.74	0.413065	0.651474	0.736448	0.667252	0.754285	0.65235	0.737439	0.646796	0.731161	0.66783	0.754939	0.66085	0.747047	0.602887	0.681525	0.590018	0.666977
CD8+ TEMRA CD28- CD27- CD57+/CD8+	34	33	24.04	25.06	25.22	23.37	12.38	12.47	0.246382	0.738996	0.800579	0.808059	0.840381	0.738966	0.800546	0.734409	0.79561	0.715415	0.775033	0.708978	0.76806	0.777715	0.842524	0.772933	0.837344
CD8+ EM PD1+/CD8+	34	33	7.83	7.91	6.56	6.39	5.22	5.42	2.17749e-05	0.948239	0.948239	0.910131	0.910131	0.948209	0.948209	0.947221	0.947221	0.929842	0.967036	0.928178	0.965305	0.892322	0.928014	0.887721	0.92323
CD4+ TEMRA CD27- CD28- CD57+/CD4+	34	33	5.83	5.5	2.42	1.88	9.99	8.26	2.94683e-11	0.881953	0.917231	0.758515	0.821724	0.882274	0.917565	0.880113	0.915317	0.977969	0.977969	0.977437	0.977437	0.944957	0.944957	0.941312	0.941312

## Sheet: Table5
feature	count KD	count Control	mean KD	mean Control	median KD	median Control	sd KD	sd Control	normality pval	t test pval	adj t test pval	wilcoxon pval	adj wilcoxon pval	lm pval without correction	adj lm pval without correction	glm pval without correction	adj glm pval without correction	lm pval gender corrected	adj lm pval gender corrected	glm pval gender corrected	adj glm pval gender corrected	lm pval gender age corrected	adj lm pval gender age corrected	glm pval gender age corrected	adj glm pval gender age corrected
CD8+ CM/CD8+	20	33	3.45	7.34	3.3	5.57	2.31	5.66	2.12078e-07	0.0010409	0.0270633	0.000895967	0.0232951	0.00513412	0.0444957	0.0070115	0.0884589	0.00651581	0.0564703	0.00718189	0.0881511	0.00813729	0.0605423	0.006329	0.10872
CD8+ TEMRA/CD8+	20	33	65.82	53.1	68.96	50.18	13.78	14.87	0.114734	0.0029053	0.0377688	0.00418133	0.0543573	0.00314466	0.0444957	0.00646893	0.0884589	0.00395851	0.0564703	0.00695105	0.0881511	0.00822632	0.0605423	0.0107187	0.10872
CD8+ TEMRA CD127-/CD8+	20	33	39.28	27.28	38.46	27.36	15.48	13.77	0.141444	0.007104	0.061568	0.00639775	0.0554472	0.00497131	0.0444957	0.0102068	0.0884589	0.0051003	0.0564703	0.0101713	0.0881511	0.00769947	0.0605423	0.0125446	0.10872
CD4+ TEMRA PD1+/CD4+	20	33	4.59	1.31	1.46	0.89	6.84	1.37	5.9579e-12	0.0469685	0.174454	0.0356293	0.135428	0.00985448	0.0640541	0.0793622	0.275707	0.0116948	0.076016	0.0796335	0.259318	0.0093142	0.0605423	0.0767519	0.285079
CD8+ TEMRA CD28- CD27-/CD8+	20	33	47.67	37.34	48.88	39.35	16.02	14.74	0.421238	0.024544	0.127629	0.0274004	0.135428	0.0204979	0.102347	0.0268353	0.152789	0.0200676	0.104352	0.0256957	0.163301	0.0416728	0.216699	0.0475759	0.255214
CD8+ TEMRA CD28-/CD8+	20	33	52.87	43.11	53.84	41.75	15.73	14.33	0.42105	0.0295484	0.128043	0.0213789	0.135428	0.0245853	0.102347	0.0307429	0.152789	0.0262702	0.113838	0.031404	0.163301	0.0535469	0.232036	0.0561043	0.255214
CD8+ EM/CD8+	20	33	15.33	21.77	14.44	19.6	8.47	10.83	0.0830031	0.0199062	0.127629	0.0364613	0.135428	0.027555	0.102347	0.0352589	0.152789	0.0364373	0.135338	0.0416564	0.180511	0.0640369	0.237851	0.0588955	0.255214
CD4+ CM/CD4+	20	33	17.66	21.81	14.15	22.66	11.23	8.87	0.0375588	0.16901	0.383723	0.0734184	0.201828	0.142395	0.365268	0.14299	0.380663	0.141441	0.367748	0.138645	0.36333	0.146152	0.345451	0.141632	0.352972
CD8+ TEMRA CD28- CD27- CD57+/CD8+	20	33	31.51	25.06	30.65	23.37	13.25	12.47	0.387561	0.0869966	0.282739	0.0879098	0.201828	0.080501	0.261628	0.0848329	0.275707	0.0764335	0.248409	0.0797902	0.259318	0.129604	0.345451	0.129761	0.352972
CD8+ TEMRA PD1+/CD8+	20	33	9.76	7.25	8.32	6	6.78	5.96	2.17643e-05	0.180244	0.383723	0.0931513	0.201828	0.164426	0.365268	0.17569	0.380663	0.213771	0.415799	0.222346	0.412928	0.14592	0.345451	0.149334	0.352972
CD4+ TEMRA/CD4+	20	33	15.1	9.75	8.88	5.09	15.6	10.11	1.85006e-07	0.181509	0.383723	0.118824	0.220673	0.135371	0.365268	0.147319	0.380663	0.13285	0.367748	0.139742	0.36333	0.140441	0.345451	0.141418	0.352972
CD4+ EM CD27- CD28- CD57+/CD4+	20	33	10.83	7.43	4.2	4.5	12.39	7.67	2.77413e-07	0.278616	0.426119	0.706779	0.886732	0.222027	0.38553	0.226136	0.383696	0.165186	0.39044	0.162398	0.383849	0.195728	0.424077	0.195703	0.424024
CD4+ EM CD27- CD28-/CD4+	20	33	14.73	10.72	9.14	9.43	16.27	9.28	1.90974e-06	0.322737	0.466176	0.709279	0.886732	0.257347	0.38553	0.260565	0.383696	0.189383	0.41033	0.182966	0.396427	0.240613	0.481227	0.236343	0.472686
CD4+ TEMRA CD27-/CD4+	20	33	12.05	8.31	7.76	3.87	13	9.76	3.30635e-07	0.275381	0.426119	0.189517	0.28985	0.239443	0.38553	0.243964	0.383696	0.244341	0.423525	0.246232	0.424725	0.267869	0.49747	0.263668	0.489669
CD8+ EM CD28-/CD8+	20	33	5.97	8.13	4.2	6.59	5.04	5.66	0.000183098	0.157531	0.383723	0.130062	0.225442	0.168585	0.365268	0.173063	0.380663	0.223892	0.415799	0.215897	0.412928	0.353034	0.611925	0.316974	0.549422
CD8+ EM CD28- CD27- CD57+/CD8+	20	33	2.94	4.31	1.42	2.78	3.41	4.33	1.68377e-07	0.207726	0.385778	0.0879098	0.201828	0.234191	0.38553	0.241358	0.383696	0.311556	0.459221	0.295412	0.448595	0.458213	0.657293	0.41662	0.623041
CD8+ EM CD28- CD27-/CD8+	20	33	4.4	6.15	2.84	4.56	4.42	5.05	6.08066e-06	0.191862	0.383723	0.089759	0.201828	0.205491	0.38553	0.210401	0.383696	0.274876	0.446674	0.261369	0.424725	0.40671	0.657293	0.366964	0.596316
CD4+ TEMRA CD27- CD28- CD57+/CD4+	20	33	7.52	5.5	5.23	1.88	10.71	8.26	2.26474e-09	0.473892	0.586724	0.108268	0.216537	0.44363	0.549256	0.443359	0.548921	0.467483	0.578789	0.464032	0.574516	0.502299	0.657293	0.49216	0.635477
CD4+ TEMRA CD27- CD28-/CD4+	20	33	9.57	6.93	6.86	2.19	12.1	9.6	3.49198e-08	0.411461	0.5349	0.168733	0.27419	0.382703	0.523699	0.382162	0.522958	0.403939	0.525121	0.400689	0.520896	0.44007	0.657293	0.431336	0.623041
CD8+ EM CD127-/CD8+	20	33	5.06	6.39	4.16	5.15	3.51	4.54	0.000402157	0.237912	0.412381	0.373476	0.539465	0.266906	0.38553	0.265636	0.383696	0.317922	0.459221	0.310566	0.448595	0.50561	0.657293	0.472259	0.635477
CD8+ EM PD1+/CD8+	20	33	6.78	7.91	6.86	6.39	3.58	5.42	0.00111969	0.363043	0.496795	0.720478	0.886732	0.409276	0.532058	0.404337	0.525639	0.402152	0.525121	0.394249	0.520896	0.535199	0.662628	0.51327	0.635477
CD4+ EM PD1+/CD4+	20	33	14.5	14.9	12.26	14.3	8.51	7.78	0.248816	0.86481	0.904907	0.848605	0.911096	0.861564	0.896027	0.858276	0.892607	0.842501	0.876201	0.837151	0.870637	0.787887	0.853544	0.774518	0.839062
CD8+ Naive/CD8+	20	33	5.96	5.28	2.85	2.76	6.9	6.61	7.35663e-09	0.726943	0.859114	0.876054	0.911096	0.723711	0.855295	0.718296	0.848896	0.837455	0.876201	0.834392	0.870637	0.783528	0.853544	0.774118	0.839062
CD4+ Naive/CD4+	20	33	22.46	23.19	21.77	18.83	13.95	13.26	0.0237138	0.852634	0.904907	0.934801	0.934801	0.850524	0.896027	0.846996	0.892607	0.696438	0.817913	0.688459	0.805386	0.766995	0.853544	0.758759	0.839062
CD4+ EM CD27-/CD4+	20	33	27.14	26.36	21.6	23.38	18.62	12.71	0.00377202	0.870103	0.904907	0.750312	0.886732	0.85728	0.896027	0.853909	0.892607	0.723538	0.817913	0.712457	0.805386	0.841107	0.874751	0.836019	0.86946
CD4+ EM/CD4+	20	33	39.84	40.01	36.9	38.92	18.63	13.1	0.890155	0.973185	0.973185	0.862876	0.911096	0.97071	0.97071	0.969996	0.969996	0.901573	0.901573	0.897542	0.897542	0.980047	0.980047	0.981814	0.981814

## Sheet: Table6
feature1	feature2	n obs	shapiro pval feature1	shapiro pval feature2	pearson cor	pearson conf int	pearson pval	adj pearson pval	pearson df	spearman rho	spearman pval	adj spearman pval	partial pearson cor	partial pearson pval	adj partial pearson pval	partial spearman cor	partial spearman pval	adj partial spearman pval
p150d1	CD8+ TEMRA/CD8+	107	3.45449e-06	0.199689	0.452304	0.287...0.591	1.00381e-06	2.60991e-05	105	0.477165	2.90923e-07	3.78199e-06	0.454519	9.86823e-07	2.56574e-05	0.478045	2.19132e-07	2.84872e-06
p150d1	CD8+ CM/CD8+	107	3.45449e-06	2.59967e-08	-0.41802	-0.563...-0.248	7.45883e-06	9.69647e-05	105	-0.492246	7.23869e-08	1.88206e-06	-0.41805	8.23342e-06	0.000107034	-0.492238	8.35824e-08	2.17314e-06
p150d1	CD8+ EM/CD8+	107	3.45449e-06	0.00138971	-0.391587	-0.541...-0.218	3.03459e-05	0.000191883	105	-0.406287	1.6766e-05	8.71834e-05	-0.392968	3.08915e-05	0.000202448	-0.406925	1.49967e-05	7.79831e-05
p150d1	CD8+ TEMRA CD28-/CD8+	107	3.45449e-06	0.132004	0.385732	0.211...0.536	4.07588e-05	0.000191883	105	0.412048	1.24377e-05	8.08447e-05	0.387763	4.01159e-05	0.000202448	0.413251	1.06919e-05	6.9497e-05
p150d1	CD8+ TEMRA CD28- CD27-/CD8+	107	3.45449e-06	0.189173	0.388434	0.214...0.539	3.55945e-05	0.000191883	105	0.415502	8.56993e-06	7.42727e-05	0.39128	3.36404e-05	0.000202448	0.417547	8.46367e-06	6.9497e-05
p150d1	CD8+ TEMRA CD28- CD27- CD57+/CD8+	107	3.45449e-06	0.178204	0.384067	0.209...0.535	4.42808e-05	0.000191883	105	0.37446	7.08181e-05	0.000263039	0.384687	4.67189e-05	0.000202448	0.375622	7.25627e-05	0.000269519
p150d1	CD8+ EM PD1+/CD8+	107	3.45449e-06	1.2168e-06	-0.32361	-0.484...-0.143	0.000673609	0.00250198	105	-0.382162	4.86568e-05	0.000210846	-0.324827	0.000680647	0.00252812	-0.382731	5.14319e-05	0.000222872
p150d1	CD8+ TEMRA CD127-/CD8+	107	3.45449e-06	0.0105959	0.239726	0.052...0.411	0.0128827	0.0418687	105	0.281757	0.00328118	0.00691361	0.239669	0.0133438	0.0433672	0.28174	0.0034356	0.0068904
p150d1	CD4+ EM CD27- CD28- CD57+/CD4+	107	3.45449e-06	1.99904e-11	0.211964	0.023...0.386	0.0283945	0.0820285	105	0.263491	0.006103	0.0113341	0.212938	0.0284129	0.0820818	0.263967	0.00625405	0.0116147
p150d1	CD4+ CM/CD4+	107	3.45449e-06	0.31262	-0.196753	-0.373...-0.007	0.042232	0.109803	105	-0.202659	0.0364685	0.0557753	-0.197171	0.0427787	0.111225	-0.202838	0.0370408	0.0566507
p150d1	CD4+ TEMRA CD27- CD28- CD57+/CD4+	107	3.45449e-06	2.50101e-13	0.190323	0...0.367	0.0495784	0.113046	105	0.364021	0.000116041	0.000377134	0.191948	0.0487049	0.115121	0.365469	0.000117032	0.000380355
p150d1	CD8+ EM CD127-/CD8+	107	3.45449e-06	2.08825e-10	-0.188239	-0.365...0.002	0.0521752	0.113046	105	-0.306813	0.00130754	0.00339962	-0.188129	0.0534552	0.11582	-0.306781	0.00138118	0.00359108
p150d1	CD4+ TEMRA CD27-/CD4+	107	3.45449e-06	3.53169e-12	0.171086	-0.019...0.35	0.0780774	0.147402	105	0.280267	0.00345681	0.00691361	0.172118	0.0776903	0.145338	0.28166	0.0034452	0.0068904
p150d1	CD4+ TEMRA CD27- CD28-/CD4+	107	3.45449e-06	6.73373e-13	0.170358	-0.02...0.349	0.0793704	0.147402	105	0.327864	0.000565956	0.00163498	0.171795	0.0782592	0.145338	0.330149	0.000547786	0.00158249
p150d1	CD4+ EM CD27- CD28-/CD4+	107	3.45449e-06	3.9447e-10	0.15588	-0.035...0.336	0.108866	0.176907	105	0.228101	0.0181264	0.0294553	0.157181	0.107593	0.174839	0.230209	0.0175955	0.0285927
p150d1	CD4+ TEMRA/CD4+	107	3.45449e-06	2.29647e-12	0.158266	-0.033...0.338	0.10349	0.176907	105	0.259931	0.00685495	0.0118819	0.158611	0.10439	0.174839	0.261034	0.00687852	0.0119228
p150d1	CD4+ TEMRA PD1+/CD4+	107	3.45449e-06	7.03789e-18	0.145468	-0.046...0.326	0.134908	0.20633	105	0.29674	0.00191133	0.00451769	0.145565	0.136524	0.208802	0.300919	0.00172205	0.00407029
p150d1	CD8+ EM CD28-/CD8+	107	3.45449e-06	1.72446e-09	-0.134557	-0.316...0.057	0.167029	0.241264	105	-0.124956	0.199702	0.288458	-0.134389	0.169611	0.244993	-0.125076	0.201428	0.290221
p150d1	CD8+ TEMRA PD1+/CD8+	107	3.45449e-06	4.28702e-05	0.108005	-0.084...0.292	0.268148	0.36694	105	0.0985922	0.312336	0.406037	0.108404	0.268677	0.367663	0.0986289	0.314482	0.408827
p150d1	CD8+ EM CD28- CD27-/CD8+	107	3.45449e-06	2.36872e-11	-0.0859181	-0.271...0.106	0.378895	0.492564	105	-0.0502025	0.607585	0.658217	-0.0856622	0.382611	0.497394	-0.0502852	0.608719	0.659445
p150d1	CD4+ EM CD27-/CD4+	107	3.45449e-06	0.000114084	0.0637628	-0.128...0.251	0.514088	0.63649	105	0.120614	0.215541	0.294952	0.0638459	0.515561	0.638313	0.122196	0.212084	0.290221
p150d1	CD4+ EM/CD4+	107	3.45449e-06	0.0753389	0.0265444	-0.164...0.215	0.786083	0.85159	105	0.0919544	0.346188	0.428613	0.0256632	0.793993	0.860159	0.0931753	0.342116	0.423572
p150d1	CD8+ Naive/CD8+	107	3.45449e-06	2.82424e-12	-0.0306621	-0.219...0.16	0.753886	0.85159	105	-0.00880718	0.92826	0.92826	-0.0299467	0.76057	0.859775	-0.00802973	0.934891	0.934891
p150d1	CD8+ EM CD28- CD27- CD57+/CD8+	107	3.45449e-06	1.20186e-12	-0.0331653	-0.222...0.158	0.734513	0.85159	105	0.0156746	0.872688	0.907596	-0.0325781	0.74025	0.859775	0.0158598	0.871809	0.906681
p150d1	CD4+ EM PD1+/CD4+	107	3.45449e-06	4.75093e-05	0.0183933	-0.172...0.208	0.850843	0.884877	105	0.0589013	0.546743	0.618058	0.0171966	0.861109	0.895553	0.0602446	0.539573	0.609952
p150d1	CD4+ Naive/CD4+	107	3.45449e-06	0.000563051	0.00152786	-0.188...0.191	0.987539	0.987539	105	-0.0679143	0.487016	0.575565	0.00346544	0.971876	0.971876	-0.0693715	0.479811	0.567049

## Sheet: Table7
feature1	feature2	n obs	shapiro pval feature1	shapiro pval feature2	pearson cor	pearson conf int	pearson pval	adj pearson pval	pearson df	spearman rho	spearman pval	adj spearman pval	partial pearson cor	partial pearson pval	adj partial pearson pval	partial spearman cor	partial spearman pval	adj partial spearman pval
p150d2	CD8+ EM/CD8+	107	0.00924539	0.00138971	-0.320291	-0.481...-0.139	0.000770263	0.00852705	105	-0.35515	0.000191295	0.00248683	-0.326199	0.000643826	0.00836974	-0.359766	0.000152024	0.00318328
p150d2	CD8+ TEMRA/CD8+	107	0.00924539	0.199689	0.333421	0.153...0.492	0.000449116	0.00852705	105	0.322704	0.000741858	0.00482208	0.328778	0.000579513	0.00836974	0.319204	0.000852586	0.00554181
p150d2	CD8+ TEMRA CD28- CD27-/CD8+	107	0.00924539	0.189173	0.314134	0.132...0.476	0.000983891	0.00852705	105	0.304871	0.00140834	0.00520874	0.308679	0.00128477	0.0111347	0.299481	0.00181651	0.00674703
p150d2	CD8+ CM/CD8+	107	0.00924539	2.59967e-08	-0.284869	-0.45...-0.1	0.0029397	0.0169958	105	-0.305588	0.00137033	0.00520874	-0.283333	0.00324986	0.0211241	-0.306141	0.00141515	0.00674703
p150d2	CD8+ TEMRA CD28-/CD8+	107	0.00924539	0.132004	0.281867	0.097...0.448	0.00326842	0.0169958	105	0.266394	0.00567587	0.0107448	0.276554	0.00410816	0.0213624	0.26171	0.00672984	0.0131053
p150d2	CD8+ EM PD1+/CD8+	107	0.00924539	1.2168e-06	-0.258372	-0.427...-0.072	0.00720946	0.0283203	105	-0.271472	0.00467724	0.010134	-0.263987	0.00624992	0.027083	-0.275609	0.00424279	0.0100284
p150d2	CD8+ TEMRA CD28- CD27- CD57+/CD8+	107	0.00924539	0.178204	0.256629	0.07...0.426	0.0076247	0.0283203	105	0.265112	0.00578564	0.0107448	0.252881	0.00891362	0.0331077	0.26024	0.00705671	0.0131053
p150d2	CD8+ EM CD127-/CD8+	107	0.00924539	2.08825e-10	-0.227434	-0.4...-0.039	0.0184768	0.0600495	105	-0.277531	0.00380164	0.00898568	-0.226296	0.0196704	0.0639288	-0.27714	0.00402676	0.0100284
p150d2	CD4+ EM CD27- CD28- CD57+/CD4+	107	0.00924539	1.99904e-11	0.208775	0.02...0.383	0.0309232	0.0893338	105	0.281478	0.00331335	0.00898568	0.202305	0.0375514	0.108482	0.2773	0.0040048	0.0100284
p150d2	CD4+ Naive/CD4+	107	0.00924539	0.000563051	-0.168656	-0.347...0.022	0.0824636	0.15441	105	-0.163303	0.0928253	0.120673	-0.157224	0.107495	0.199633	-0.149394	0.126398	0.156493
p150d2	CD4+ EM/CD4+	107	0.00924539	0.0753389	0.168289	-0.022...0.347	0.0831436	0.15441	105	0.187191	0.0535233	0.0818592	0.157901	0.105969	0.199633	0.176094	0.0709743	0.107394
p150d2	CD4+ EM CD27-/CD4+	107	0.00924539	0.000114084	0.173543	-0.017...0.352	0.0738332	0.15441	105	0.207479	0.0321738	0.0522825	0.163377	0.0942499	0.199633	0.197414	0.0425179	0.0690916
p150d2	CD4+ EM CD27- CD28-/CD4+	107	0.00924539	3.9447e-10	0.171889	-0.019...0.35	0.0766684	0.15441	105	0.257251	0.00747401	0.012955	0.163159	0.0946965	0.199633	0.249638	0.00986006	0.0170908
p150d2	CD8+ EM CD28-/CD8+	107	0.00924539	1.72446e-09	-0.180979	-0.359...0.009	0.0621097	0.15441	105	-0.14907	0.12541	0.155269	-0.178647	0.0669155	0.17398	-0.150959	0.122429	0.156493
p150d2	CD4+ TEMRA CD27- CD28- CD57+/CD4+	107	0.00924539	2.50101e-13	0.152767	-0.038...0.333	0.116204	0.20142	105	0.353762	0.000185499	0.00248683	0.144037	0.140734	0.228692	0.34909	0.000244867	0.00318328
p150d2	CD4+ TEMRA CD27- CD28-/CD4+	107	0.00924539	6.73373e-13	0.146588	-0.045...0.327	0.131899	0.201728	105	0.326978	0.000586993	0.00482208	0.137564	0.159663	0.239312	0.321053	0.000792103	0.00554181
p150d2	CD8+ TEMRA CD127-/CD8+	107	0.00924539	0.0105959	0.149363	-0.042...0.33	0.124659	0.201728	105	0.175568	0.0704772	0.1018	0.148941	0.127567	0.221115	0.17406	0.0743498	0.107394
p150d2	CD4+ TEMRA CD27-/CD4+	107	0.00924539	3.53169e-12	0.141624	-0.05...0.323	0.14564	0.210368	105	0.301457	0.00160269	0.00520874	0.133334	0.173017	0.239312	0.295783	0.00208147	0.00676478
p150d2	CD8+ EM CD28- CD27- CD57+/CD8+	107	0.00924539	1.20186e-12	-0.13832	-0.32...0.053	0.155366	0.212606	105	-0.0432913	0.657942	0.657942	-0.131642	0.178583	0.239312	-0.0407146	0.678593	0.705737
p150d2	CD8+ EM CD28- CD27-/CD8+	107	0.00924539	2.36872e-11	-0.133488	-0.315...0.058	0.170457	0.221595	105	-0.0793767	0.416379	0.460102	-0.130007	0.184086	0.239312	-0.0807763	0.410435	0.457855
p150d2	CD4+ EM PD1+/CD4+	107	0.00924539	4.75093e-05	0.125893	-0.066...0.308	0.196322	0.221929	105	0.164615	0.0901947	0.120673	0.112801	0.249625	0.282184	0.150237	0.124247	0.156493
p150d2	CD4+ TEMRA PD1+/CD4+	107	0.00924539	7.03789e-18	0.12594	-0.065...0.308	0.196153	0.221929	105	0.308238	0.00123786	0.00520874	0.119929	0.220754	0.260891	0.300851	0.0017264	0.00674703
p150d2	CD8+ Naive/CD8+	107	0.00924539	2.82424e-12	-0.129199	-0.311...0.062	0.184734	0.221929	105	-0.0499923	0.609092	0.633455	-0.12034	0.219164	0.260891	-0.0361013	0.713322	0.713322
p150d2	CD4+ TEMRA/CD4+	107	0.00924539	2.29647e-12	0.115065	-0.076...0.298	0.237928	0.257755	105	0.278447	0.003683	0.00898568	0.10814	0.26985	0.292338	0.272796	0.00466684	0.0101115
p150d2	CD4+ CM/CD4+	107	0.00924539	0.31262	-0.0793565	-0.265...0.112	0.416498	0.433158	105	-0.12129	0.212966	0.251687	-0.0821359	0.402576	0.418679	-0.123445	0.207415	0.245127
p150d2	CD8+ TEMRA PD1+/CD8+	107	0.00924539	4.28702e-05	0.00860516	-0.182...0.198	0.929902	0.929902	105	0.0779706	0.42471	0.460102	0.0114681	0.907118	0.907118	0.0786955	0.422635	0.457855

## Sheet: Table8
dataset	feature1	feature2	n_obs	shapiro_pval_feature1	shapiro_pval_feature2	pearson_cor	pearson_conf_int	pearson_pval	adj_pearson_pval	pearson_df	spearman_rho	spearman_pval	adj_spearman_pval
F	p150d1	CD8+ CM/CD8+	78	0.000953428	1.28457e-05	-0.477108	-0.632...-0.285	1.00369e-05	0.000233916	76	-0.507148	2.15418e-06	5.60087e-05
F	p150d1	CD8+ TEMRA/CD8+	78	0.000953428	0.100869	0.464927	0.27...0.623	1.79935e-05	0.000233916	76	0.468456	1.91837e-05	0.000249388
F	p150d1	CD8+ TEMRA CD28- CD27- CD57+/CD8+	78	0.000953428	0.250171	0.448296	0.251...0.61	3.85536e-05	0.000334131	76	0.43239	9.03583e-05	0.000628476
F	p150d1	CD8+ TEMRA CD28- CD27-/CD8+	78	0.000953428	0.175375	0.423217	0.222...0.59	0.000113161	0.000735545	76	0.427006	9.66886e-05	0.000628476
F	p150d1	CD8+ TEMRA CD28-/CD8+	78	0.000953428	0.135424	0.415571	0.213...0.584	0.000154573	0.000803781	76	0.424373	0.000124819	0.00064906
F	p150d1	CD8+ EM/CD8+	78	0.000953428	0.00304842	-0.394006	-0.567...-0.188	0.000358184	0.00155213	76	-0.397868	0.000344704	0.00149372
F	p150d1	CD8+ EM PD1+/CD8+	78	0.000953428	4.5712e-06	-0.297921	-0.488...-0.081	0.0080699	0.0299739	76	-0.327828	0.00338976	0.0110167
M	p150d1	CD4+ Naive/CD4+	29	0.00401306	0.298672	-0.51954	-0.744...-0.189	0.00387264	0.0503444	27	-0.503448	0.00593366	0.100144
M	p150d1	CD4+ EM CD27- CD28-/CD4+	29	0.00401306	1.74277e-05	0.542197	0.219...0.758	0.00237882	0.0503444	27	0.454736	0.0131983	0.100144
M	p150d1	CD4+ EM CD27- CD28- CD57+/CD4+	29	0.00401306	2.11217e-05	0.496639	0.159...0.73	0.00613519	0.0531716	27	0.445621	0.0154068	0.100144
M	p150d1	CD4+ EM CD27-/CD4+	29	0.00401306	0.0536596	0.460081	0.113...0.707	0.0120306	0.0781986	27	0.423153	0.0230542	0.119882
F	p150d1	CD8+ TEMRA CD127-/CD8+	78	0.000953428	0.0185719	0.253272	0.033...0.45	0.0252643	0.0821089	76	0.301601	0.00728653	0.0182665
F	p150d1	CD4+ EM CD27- CD28- CD57+/CD4+	78	0.000953428	1.36425e-08	0.244202	0.023...0.443	0.0311896	0.0901032	76	0.255955	0.0237064	0.0513639
F	p150d1	CD4+ CM/CD4+	78	0.000953428	0.161517	-0.204575	-0.409...0.019	0.0723928	0.188221	76	-0.22695	0.0459003	0.0795605
M	p150d1	CD4+ EM/CD4+	29	0.00401306	0.688197	0.384527	0.021...0.658	0.0394363	0.205069	27	0.388177	0.0382926	0.124451
M	p150d1	CD4+ TEMRA CD27-/CD4+	29	0.00401306	1.99387e-06	0.337004	-0.034...0.626	0.0738238	0.239992	27	0.307389	0.104975	0.181957
M	p150d1	CD8+ EM PD1+/CD8+	29	0.00401306	0.0556486	-0.352185	-0.637...0.016	0.0609732	0.239992	27	-0.345813	0.0667438	0.157758
M	p150d1	CD8+ TEMRA/CD8+	29	0.00401306	0.307957	0.336982	-0.034...0.626	0.0738438	0.239992	27	0.462069	0.0123787	0.100144
M	p150d1	CD4+ TEMRA/CD4+	29	0.00401306	6.48525e-08	0.299619	-0.075...0.6	0.114325	0.297244	27	0.313832	0.097341	0.181726
M	p150d1	CD4+ TEMRA CD27- CD28-/CD4+	29	0.00401306	6.00735e-07	0.308232	-0.066...0.606	0.103789	0.297244	27	0.328366	0.082015	0.177699
F	p150d1	CD4+ TEMRA CD27- CD28- CD57+/CD4+	78	0.000953428	9.31987e-11	0.168075	-0.057...0.377	0.141313	0.314757	76	0.363459	0.00107249	0.00398352
F	p150d1	CD8+ EM CD127-/CD8+	78	0.000953428	1.07647e-09	-0.166443	-0.375...0.058	0.145272	0.314757	76	-0.315994	0.00482752	0.0139462
M	p150d1	CD8+ TEMRA CD28-/CD8+	29	0.00401306	0.57505	0.270863	-0.106...0.58	0.155257	0.366971	27	0.39803	0.0333473	0.123861
M	p150d1	CD8+ CM/CD8+	29	0.00401306	5.69633e-06	-0.257563	-0.57...0.12	0.177371	0.376896	27	-0.403941	0.0306394	0.123861
M	p150d1	CD8+ EM/CD8+	29	0.00401306	0.804252	-0.251337	-0.566...0.127	0.188448	0.376896	27	-0.187685	0.328095	0.426524
M	p150d1	CD4+ TEMRA CD27- CD28- CD57+/CD4+	29	0.00401306	3.55044e-07	0.233538	-0.145...0.553	0.222743	0.386089	27	0.313378	0.0978524	0.181726
M	p150d1	CD8+ TEMRA CD28- CD27-/CD8+	29	0.00401306	0.778419	0.235469	-0.143...0.554	0.218831	0.386089	27	0.36601	0.0516079	0.13418
M	p150d1	CD4+ TEMRA PD1+/CD4+	29	0.00401306	7.81913e-10	0.223105	-0.156...0.545	0.244689	0.39762	27	0.37443	0.045377	0.131089
F	p150d1	CD4+ EM CD27- CD28-/CD4+	78	0.000953428	1.75632e-06	0.129967	-0.095...0.343	0.256744	0.423006	76	0.182087	0.110588	0.169134
F	p150d1	CD4+ TEMRA CD27-/CD4+	78	0.000953428	8.1085e-10	0.132231	-0.093...0.345	0.24848	0.423006	76	0.242114	0.0327077	0.0607428
F	p150d1	CD4+ TEMRA CD27- CD28-/CD4+	78	0.000953428	2.22119e-10	0.129005	-0.096...0.342	0.260311	0.423006	76	0.299486	0.00772814	0.0182665
F	p150d1	CD8+ TEMRA PD1+/CD8+	78	0.000953428	0.0045433	0.139246	-0.086...0.351	0.224035	0.423006	76	0.159528	0.16298	0.235415
F	p150d1	CD4+ TEMRA/CD4+	78	0.000953428	4.36448e-09	0.124131	-0.101...0.337	0.278903	0.426558	76	0.208184	0.0675064	0.109698
F	p150d1	CD4+ TEMRA PD1+/CD4+	78	0.000953428	5.06397e-15	0.114594	-0.111...0.329	0.317782	0.459018	76	0.242344	0.0325375	0.0607428
M	p150d1	CD8+ TEMRA PD1+/CD8+	29	0.00401306	0.000769803	-0.198754	-0.527...0.181	0.301322	0.460846	27	-0.152217	0.428883	0.506862
M	p150d1	CD4+ EM PD1+/CD4+	29	0.00401306	0.142713	0.185494	-0.194...0.517	0.335361	0.484411	27	0.239685	0.210455	0.339169
M	p150d1	CD8+ EM CD127-/CD8+	29	0.00401306	0.00595796	-0.171674	-0.506...0.208	0.373217	0.510717	27	-0.159113	0.408045	0.505199
M	p150d1	CD8+ Naive/CD8+	29	0.00401306	0.000666817	-0.155572	-0.494...0.224	0.420329	0.546428	27	-0.234019	0.221764	0.339169
M	p150d1	CD4+ CM/CD4+	29	0.00401306	0.370109	-0.135083	-0.478...0.243	0.484765	0.547996	27	-0.0945813	0.624291	0.676315
M	p150d1	CD8+ TEMRA CD28- CD27- CD57+/CD8+	29	0.00401306	0.694899	0.142523	-0.236...0.484	0.460803	0.547996	27	0.217514	0.25702	0.351711
M	p150d1	CD8+ TEMRA CD127-/CD8+	29	0.00401306	0.396342	0.140451	-0.238...0.482	0.467411	0.547996	27	0.226601	0.236156	0.341115
F	p150d1	CD8+ EM CD28-/CD8+	78	0.000953428	1.39103e-08	-0.0805206	-0.298...0.145	0.48343	0.661536	76	-0.0740923	0.519129	0.674868
F	p150d1	CD4+ Naive/CD4+	78	0.000953428	0.0013736	0.0725427	-0.152...0.29	0.52793	0.686309	76	0.0515314	0.654108	0.773036
F	p150d1	CD8+ EM CD28- CD27- CD57+/CD8+	78	0.000953428	7.65169e-10	0.0626071	-0.162...0.281	0.586071	0.725611	76	0.0902802	0.431828	0.590922
M	p150d1	CD8+ EM CD28- CD27- CD57+/CD8+	29	0.00401306	3.88464e-05	0.0724065	-0.302...0.428	0.708955	0.768035	27	0.0576355	0.765969	0.796608
F	p150d1	CD8+ Naive/CD8+	78	0.000953428	1.35887e-10	-0.0480678	-0.268...0.176	0.676012	0.798923	76	0.00260504	0.981941	0.981941
M	p150d1	CD8+ EM CD28- CD27-/CD8+	29	0.00401306	0.000511401	0.0509391	-0.322...0.41	0.792998	0.824718	27	0.107882	0.576086	0.651227
F	p150d1	CD4+ EM CD27-/CD4+	78	0.000953428	0.00166975	0.0276552	-0.196...0.249	0.810061	0.877566	76	0.0526689	0.646327	0.773036
F	p150d1	CD4+ EM PD1+/CD4+	78	0.000953428	0.00025749	-0.0322963	-0.253...0.192	0.77894	0.877566	76	-0.00365457	0.974695	0.981941
F	p150d1	CD4+ EM/CD4+	78	0.000953428	0.141728	-0.0202714	-0.242...0.203	0.860168	0.887002	76	0.0217885	0.849821	0.960668
F	p150d1	CD8+ EM CD28- CD27-/CD8+	78	0.000953428	1.97117e-09	-0.0163525	-0.238...0.207	0.887002	0.887002	76	0.0158452	0.890485	0.964692
M	p150d1	CD8+ EM CD28-/CD8+	29	0.00401306	0.00378141	-0.0123069	-0.377...0.356	0.949479	0.949479	27	0.0261084	0.893347	0.893347

## Sheet: Table9
dataset	feature1	feature2	n_obs	shapiro_pval_feature1	shapiro_pval_feature2	pearson_cor	pearson_conf_int	pearson_pval	adj_pearson_pval	pearson_df	spearman_rho	spearman_pval	adj_spearman_pval
F	p150d2	CD8+ CM/CD8+	78	0.0584723	1.28457e-05	-0.401883	-0.573...-0.197	0.000265255	0.00505656	76	-0.381714	0.000564059	0.00733277
F	p150d2	CD8+ TEMRA/CD8+	78	0.0584723	0.100869	0.39181	0.185...0.565	0.000388966	0.00505656	76	0.357225	0.00141299	0.0122459
F	p150d2	CD8+ EM/CD8+	78	0.0584723	0.00304842	-0.380271	-0.556...-0.172	0.000594271	0.00515035	76	-0.387751	0.000497694	0.00733277
F	p150d2	CD8+ TEMRA CD28- CD27-/CD8+	78	0.0584723	0.175375	0.337266	0.124...0.521	0.00253141	0.0164542	76	0.303736	0.00686336	0.0254405
F	p150d2	CD8+ TEMRA CD28-/CD8+	78	0.0584723	0.135424	0.323947	0.109...0.51	0.00381237	0.0198243	76	0.299991	0.00782785	0.0254405
F	p150d2	CD8+ TEMRA CD28- CD27- CD57+/CD8+	78	0.0584723	0.250171	0.296107	0.079...0.487	0.0084825	0.0367575	76	0.288914	0.0105345	0.0272306
F	p150d2	CD8+ EM PD1+/CD8+	78	0.0584723	4.5712e-06	-0.285258	-0.477...-0.067	0.0113579	0.0421866	76	-0.284719	0.0115206	0.0272306
F	p150d2	CD8+ EM CD127-/CD8+	78	0.0584723	1.07647e-09	-0.207012	-0.411...0.016	0.0689852	0.224202	76	-0.323	0.00392235	0.0203962
M	p150d2	CD4+ EM CD27-/CD4+	29	0.149041	0.0536596	0.422068	0.066...0.683	0.0225677	0.226379	27	0.486207	0.00814128	0.0705578
M	p150d2	CD4+ EM CD27- CD28-/CD4+	29	0.149041	1.74277e-05	0.412613	0.054...0.677	0.0261206	0.226379	27	0.533317	0.00289097	0.0375827
M	p150d2	CD4+ EM CD27- CD28- CD57+/CD4+	29	0.149041	2.11217e-05	0.434599	0.081...0.691	0.0184788	0.226379	27	0.561892	0.00151388	0.0375827
F	p150d2	CD4+ EM CD27- CD28- CD57+/CD4+	78	0.0584723	1.36425e-08	0.1873	-0.037...0.393	0.10058	0.290563	76	0.231384	0.0415218	0.0771119
M	p150d2	CD4+ Naive/CD4+	29	0.149041	0.298672	-0.372149	-0.65...-0.007	0.0468131	0.303932	27	-0.405419	0.0299914	0.174018
M	p150d2	CD4+ EM/CD4+	29	0.149041	0.688197	0.344305	-0.025...0.631	0.0674058	0.303932	27	0.384729	0.040158	0.174018
M	p150d2	CD4+ EM PD1+/CD4+	29	0.149041	0.142713	0.341134	-0.029...0.629	0.070138	0.303932	27	0.360143	0.0549747	0.204192
M	p150d2	CD8+ Naive/CD8+	29	0.149041	0.000666817	-0.311369	-0.608...0.062	0.100139	0.371945	27	-0.232295	0.225286	0.418388
F	p150d2	CD4+ Naive/CD4+	78	0.0584723	0.0013736	-0.138672	-0.35...0.087	0.22597	0.38567	76	-0.108108	0.346122	0.409053
F	p150d2	CD4+ EM/CD4+	78	0.0584723	0.141728	0.142417	-0.083...0.354	0.21356	0.38567	76	0.156085	0.172368	0.252786
F	p150d2	CD4+ EM CD27-/CD4+	78	0.0584723	0.00166975	0.135367	-0.09...0.347	0.237335	0.38567	76	0.150141	0.189112	0.258785
F	p150d2	CD4+ TEMRA/CD4+	78	0.0584723	4.36448e-09	0.150667	-0.074...0.361	0.187938	0.38567	76	0.279101	0.0135838	0.0290574
F	p150d2	CD4+ TEMRA CD27-/CD4+	78	0.0584723	8.1085e-10	0.141417	-0.084...0.353	0.216827	0.38567	76	0.285463	0.0112965	0.0272306
F	p150d2	CD4+ TEMRA PD1+/CD4+	78	0.0584723	5.06397e-15	0.154538	-0.07...0.365	0.176715	0.38567	76	0.275783	0.0145287	0.0290574
F	p150d2	CD8+ TEMRA CD127-/CD8+	78	0.0584723	0.0185719	0.159886	-0.065...0.369	0.162027	0.38567	76	0.197451	0.0831338	0.144099
F	p150d2	CD4+ EM CD27- CD28-/CD4+	78	0.0584723	1.75632e-06	0.126792	-0.099...0.34	0.268646	0.389279	76	0.189738	0.0961491	0.156242
F	p150d2	CD4+ TEMRA CD27- CD28- CD57+/CD4+	78	0.0584723	9.31987e-11	0.126189	-0.099...0.339	0.270947	0.389279	76	0.345486	0.00194845	0.0126649
F	p150d2	CD8+ Naive/CD8+	78	0.0584723	1.35887e-10	-0.122713	-0.336...0.103	0.284473	0.389279	76	-0.0179191	0.876258	0.911308
F	p150d2	CD4+ TEMRA CD27- CD28-/CD4+	78	0.0584723	2.22119e-10	0.118328	-0.107...0.332	0.302166	0.392816	76	0.316508	0.00475533	0.0206064
M	p150d2	CD8+ TEMRA PD1+/CD8+	29	0.149041	0.000769803	-0.29284	-0.595...0.083	0.12316	0.400271	27	-0.283744	0.135645	0.299515
F	p150d2	CD8+ EM CD28-/CD8+	78	0.0584723	1.39103e-08	-0.112183	-0.327...0.113	0.328138	0.406266	76	-0.110171	0.336943	0.409053
F	p150d2	CD4+ CM/CD4+	78	0.0584723	0.161517	-0.103044	-0.318...0.122	0.369315	0.436463	76	-0.155022	0.175005	0.252786
F	p150d2	CD8+ TEMRA PD1+/CD8+	78	0.0584723	0.0045433	0.066706	-0.158...0.285	0.561734	0.635004	76	0.145807	0.202747	0.263571
F	p150d2	CD4+ EM PD1+/CD4+	78	0.0584723	0.00025749	0.0601472	-0.165...0.279	0.600902	0.650978	76	0.100064	0.382614	0.43252
M	p150d2	CD4+ TEMRA CD27- CD28-/CD4+	29	0.149041	6.00735e-07	0.186035	-0.194...0.517	0.333928	0.667856	27	0.282054	0.138238	0.299515
M	p150d2	CD4+ TEMRA CD27- CD28- CD57+/CD4+	29	0.149041	3.55044e-07	0.193302	-0.186...0.523	0.315045	0.667856	27	0.349594	0.0630336	0.204859
M	p150d2	CD8+ EM CD28-/CD8+	29	0.149041	0.00378141	-0.196941	-0.526...0.183	0.305845	0.667856	27	-0.123153	0.522918	0.712842
M	p150d2	CD8+ EM CD127-/CD8+	29	0.149041	0.00595796	-0.219838	-0.543...0.16	0.251846	0.667856	27	-0.115764	0.54834	0.712842
M	p150d2	CD8+ TEMRA CD28- CD27-/CD8+	29	0.149041	0.778419	0.203369	-0.176...0.53	0.290004	0.667856	27	0.292611	0.123451	0.299515
F	p150d2	CD8+ EM CD28- CD27-/CD8+	78	0.0584723	1.97117e-09	-0.0500215	-0.27...0.174	0.663622	0.690167	76	-0.0368752	0.748571	0.810952
F	p150d2	CD8+ EM CD28- CD27- CD57+/CD8+	78	0.0584723	7.65169e-10	-0.0456412	-0.265...0.179	0.691521	0.691521	76	0.00863726	0.940173	0.940173
M	p150d2	CD8+ EM CD28- CD27- CD57+/CD8+	29	0.149041	3.88464e-05	-0.171382	-0.506...0.208	0.374043	0.694651	27	-0.0423645	0.827128	0.86643
M	p150d2	CD8+ EM CD28- CD27-/CD8+	29	0.149041	0.000511401	-0.147199	-0.487...0.232	0.446067	0.773183	27	-0.0157635	0.935891	0.935891
M	p150d2	CD4+ CM/CD4+	29	0.149041	0.370109	0.0591055	-0.314...0.417	0.760703	0.859925	27	0.0729064	0.706179	0.804752
M	p150d2	CD4+ TEMRA CD27-/CD4+	29	0.149041	1.99387e-06	0.0929178	-0.283...0.444	0.631649	0.859925	27	0.295567	0.119575	0.299515
M	p150d2	CD4+ TEMRA PD1+/CD4+	29	0.149041	7.81913e-10	-0.0676992	-0.424...0.306	0.727138	0.859925	27	0.384037	0.0397093	0.174018
M	p150d2	CD8+ CM/CD8+	29	0.149041	5.69633e-06	0.0782342	-0.297...0.432	0.68666	0.859925	27	0.0408867	0.833106	0.86643
M	p150d2	CD8+ EM PD1+/CD8+	29	0.149041	0.0556486	-0.0860105	-0.439...0.29	0.65731	0.859925	27	-0.167488	0.383537	0.623247
M	p150d2	CD8+ TEMRA CD28-/CD8+	29	0.149041	0.57505	0.0885928	-0.287...0.441	0.64767	0.859925	27	0.13202	0.493198	0.712842
M	p150d2	CD8+ TEMRA CD28- CD27- CD57+/CD8+	29	0.149041	0.694899	0.114856	-0.263...0.462	0.552992	0.859925	27	0.203473	0.289753	0.502238
M	p150d2	CD8+ TEMRA CD127-/CD8+	29	0.149041	0.396342	0.063615	-0.31...0.42	0.743032	0.859925	27	0.0921182	0.633398	0.784207
M	p150d2	CD8+ EM/CD8+	29	0.149041	0.804252	-0.0405539	-0.401...0.331	0.834551	0.904097	27	-0.117241	0.543209	0.712842
M	p150d2	CD4+ TEMRA/CD4+	29	0.149041	6.48525e-08	-0.0177021	-0.382...0.351	0.927379	0.927379	27	0.240177	0.20949	0.418388
M	p150d2	CD8+ TEMRA/CD8+	29	0.149041	0.307957	0.022623	-0.347...0.386	0.907269	0.927379	27	0.0714286	0.711896	0.804752

## Sheet: Table10
feature1	feature2	n obs	pearson cor
IL33	CD8+ Naive/CD8+	65	0.485617
TRANCE	CD4+ EM CD27- CD28-/CD4+	65	-0.430567
IL6	CD4+ TEMRA PD1+/CD4+	65	0.424651
TRANCE	CD8+ CM/CD8+	65	0.436572
IL-17C	CD4+ EM CD27- CD28-/CD4+	65	0.374815
TRANCE	CD4+ EM CD27- CD28- CD57+/CD4+	65	-0.387092
IFN-γ	CD4+ TEMRA CD27- CD28- CD57+/CD4+	65	0.376812
CCL4	CD8+ EM PD1+/CD8+	65	-0.382647
TRANCE	CD8+ TEMRA CD28-/CD8+	65	-0.391063
TRANCE	CD8+ TEMRA CD28- CD27-/CD8+	65	-0.380988
TRANCE	CD8+ TEMRA CD127-/CD8+	65	-0.372801
β-NGF	CD8+ TEMRA PD1+/CD8+	65	0.392106
GDNF	CD8+ TEMRA/CD8+	65	0.369037
CCL28	CD8+ CM/CD8+	65	-0.357762
CCL25	CD8+ EM CD127-/CD8+	65	-0.359384
TRANCE	CD8+ TEMRA/CD8+	65	-0.35689
GDNF	CD8+ TEMRA CD28-/CD8+	65	0.360725
CCL20	CD4+ EM CD27- CD28-/CD4+	65	0.347205
IL-17C	CD4+ EM CD27- CD28- CD57+/CD4+	65	0.341945
IFN-γ	CD4+ TEMRA CD27-/CD4+	65	0.342673
IFN-γ	CD4+ TEMRA CD27- CD28-/CD4+	65	0.351592
SCF	CD4+ TEMRA PD1+/CD4+	65	-0.342416
PD-L1	CD4+ TEMRA PD1+/CD4+	65	0.351346
CCL25	CD8+ EM/CD8+	65	-0.349446
GDNF	CD8+ TEMRA CD28- CD27-/CD8+	65	0.343775
IL6	CD8+ CM/CD8+	65	-0.340242
VEGFA	CD4+ TEMRA PD1+/CD4+	65	0.334583
CCL3	CD8+ TEMRA CD127-/CD8+	65	0.334803
CD40	CD8+ TEMRA PD1+/CD8+	65	0.336628
CD40	CD4+ TEMRA PD1+/CD4+	65	0.331038
CCL20	CD8+ CM/CD8+	65	-0.328112
CCL3	CD8+ TEMRA/CD8+	65	0.328583
TRANCE	CD8+ TEMRA CD28- CD27- CD57+/CD8+	65	-0.3281
CCL20	CD4+ EM CD27- CD28- CD57+/CD4+	65	0.325378
IFN-γ	CD4+ TEMRA/CD4+	65	0.326348
TRANCE	CD4+ TEMRA CD27- CD28-/CD4+	65	-0.323779
CXCL9	CD4+ EM CD27- CD28-/CD4+	65	0.32203
TRANCE	CD4+ EM CD27-/CD4+	65	-0.319826
IL33	CD4+ Naive/CD4+	65	0.306809
CXCL10	CD4+ CM/CD4+	65	-0.308839
CXCL9	CD4+ EM CD27- CD28- CD57+/CD4+	65	0.300757
IL6	CD4+ TEMRA/CD4+	65	0.31083
IL5	CD4+ TEMRA/CD4+	65	0.310303
IL6	CD4+ TEMRA CD27-/CD4+	65	0.302545
IL5	CD4+ TEMRA CD27-/CD4+	65	0.30451
FGF-5	CD8+ Naive/CD8+	65	0.316465
CD5	CD8+ Naive/CD8+	65	-0.301469
CD40	CD8+ CM/CD8+	65	-0.30114
CD8A	CD8+ EM CD28-/CD8+	65	-0.303103
CD8A	CD8+ EM CD28- CD27-/CD8+	65	-0.3144
CD8A	CD8+ EM CD28- CD27- CD57+/CD8+	65	-0.312121
VEGFA	CD8+ TEMRA/CD8+	65	0.305388
LIF-R	CD8+ TEMRA CD28-/CD8+	65	0.302385
IL-18R1	CD8+ TEMRA CD28-/CD8+	65	0.314036
LIF-R	CD8+ TEMRA CD28- CD27-/CD8+	65	0.302954
IL-18R1	CD8+ TEMRA CD28- CD27-/CD8+	65	0.310579
CCL20	CD8+ TEMRA CD28- CD27-/CD8+	65	0.301157
GDNF	CD8+ TEMRA CD127-/CD8+	65	0.304369
IL-18R1	CD8+ TEMRA CD127-/CD8+	65	0.316331
FGF-5	CD8+ TEMRA PD1+/CD8+	65	0.304862
OPG	CD8+ TEMRA CD127-/CD8+	65	0.297574
LIF-R	CD8+ TEMRA PD1+/CD8+	65	0.296702
IL8	CD4+ EM CD27-/CD4+	65	0.294058
IL-17C	CD4+ TEMRA CD27- CD28-/CD4+	65	0.295288
CCL25	CD8+ EM CD28- CD27- CD57+/CD8+	65	-0.293791
4E-BP1	CD8+ EM PD1+/CD8+	65	-0.294201
GDNF	CD8+ EM/CD8+	65	-0.29107
CD5	CD8+ TEMRA/CD8+	65	0.291513
CCL20	CD8+ TEMRA CD28-/CD8+	65	0.29135
CCL20	CD4+ CM/CD4+	65	-0.277509
IL-17A	CD4+ EM/CD4+	65	0.288034
IL8	CD4+ EM CD27- CD28-/CD4+	65	0.281536
LIF-R	CD4+ EM CD27- CD28-/CD4+	65	0.287707
IL-12B	CD4+ EM CD27- CD28-/CD4+	65	-0.276993
IL6	CD4+ TEMRA CD27- CD28-/CD4+	65	0.276655
SCF	CD4+ TEMRA CD27- CD28-/CD4+	65	-0.276382
CCL20	CD4+ TEMRA CD27- CD28-/CD4+	65	0.284259
SCF	CD4+ TEMRA CD27- CD28- CD57+/CD4+	65	-0.280831
TRANCE	CD4+ TEMRA CD27- CD28- CD57+/CD4+	65	-0.287696
VEGFA	CD8+ CM/CD8+	65	-0.278407
LIF-R	CD8+ CM/CD8+	65	-0.275856
Flt3L	CD8+ CM/CD8+	65	0.277949
TRAIL	CD8+ EM CD28- CD27- CD57+/CD8+	65	-0.284264
IL8	CD8+ EM PD1+/CD8+	65	-0.278697
VEGFA	CD8+ EM PD1+/CD8+	65	-0.277254
HGF	CD8+ EM PD1+/CD8+	65	-0.281638
CCL20	CD8+ EM PD1+/CD8+	65	-0.278821
IL-15RA	CD8+ TEMRA/CD8+	65	0.277505
IL-15RA	CD8+ TEMRA CD28-/CD8+	65	0.280941
CCL3	CD8+ TEMRA CD28-/CD8+	65	0.276264
CDCP1	CD8+ TEMRA CD127-/CD8+	65	0.285179
LIF-R	CD8+ TEMRA CD127-/CD8+	65	0.279248
IL-15RA	CD8+ TEMRA CD127-/CD8+	65	0.285548
CD40	CD8+ TEMRA CD127-/CD8+	65	0.278148
AXIN1	CD8+ CM/CD8+	65	-0.275109
MCP-3	CD4+ CM/CD4+	65	-0.272668
STAMBP	CD8+ CM/CD8+	65	-0.273514
LIF-R	CD8+ TEMRA/CD8+	65	0.272095
OPG	CD8+ TEMRA CD28-/CD8+	65	0.272219
MCP-3	CD8+ TEMRA CD127-/CD8+	65	0.27328
IL6	CD8+ TEMRA CD127-/CD8+	65	0.2741
GDNF	CD8+ EM PD1+/CD8+	65	-0.271493
IL-17A	CD4+ EM CD27-/CD4+	65	0.26922
CCL25	CD8+ EM CD28-/CD8+	65	-0.269941
OPG	CD8+ TEMRA/CD8+	65	0.269129
OPG	CD8+ TEMRA CD28- CD27-/CD8+	65	0.268915
MCP-1	CD4+ CM/CD4+	65	-0.267962
TRANCE	CD4+ TEMRA CD27-/CD4+	65	-0.266901
CCL4	CD8+ EM/CD8+	65	-0.265212
IL-12B	CD8+ EM CD28- CD27- CD57+/CD8+	65	-0.26575
FGF-19	CD8+ EM PD1+/CD8+	65	-0.264843
ADA	CD8+ EM PD1+/CD8+	65	-0.266493
IL6	CD8+ TEMRA/CD8+	65	0.265265
IL-12B	CD8+ EM CD28- CD27-/CD8+	65	-0.263993
IL-18R1	CD8+ TEMRA/CD8+	65	0.264233
MCP-3	CD4+ TEMRA CD27- CD28-/CD4+	65	0.261466
FGF-23	CD8+ EM/CD8+	65	-0.262014
CCL25	CD8+ EM CD28- CD27-/CD8+	65	-0.261504
CCL3	CD8+ EM PD1+/CD8+	65	-0.261532
CCL20	CD8+ TEMRA/CD8+	65	0.26112
CD5	CD4+ Naive/CD4+	65	-0.259806
IFN-γ	CD4+ TEMRA PD1+/CD4+	65	0.259643
PD-L1	CD8+ CM/CD8+	65	-0.258561
CCL20	CD8+ EM/CD8+	65	-0.258877
TRAIL	CD8+ EM CD28- CD27-/CD8+	65	-0.259262
GDNF	CD8+ EM CD127-/CD8+	65	-0.258921
CD5	CD4+ EM CD27-/CD4+	65	0.258056
IL-24	CD4+ TEMRA PD1+/CD4+	65	0.257288
CD8A	CD8+ EM CD127-/CD8+	65	-0.256914
CX3CL1	CD8+ TEMRA CD127-/CD8+	65	0.257603
LIF-R	CD8+ EM/CD8+	65	-0.25641
β-NGF	CD8+ EM PD1+/CD8+	65	0.255661
CCL23	CD8+ TEMRA PD1+/CD8+	65	0.255937
GDNF	CD4+ Naive/CD4+	65	-0.248451
IL-17C	CD4+ CM/CD4+	65	-0.242904
CCL23	CD4+ CM/CD4+	65	-0.242246
IL-17C	CD4+ EM CD27-/CD4+	65	0.252068
OPG	CD4+ EM CD27- CD28-/CD4+	65	0.252224
IL10	CD4+ EM CD27- CD28-/CD4+	65	0.245662
OPG	CD4+ EM CD27- CD28- CD57+/CD4+	65	0.248006
LIF-R	CD4+ EM CD27- CD28- CD57+/CD4+	65	0.248322
IL10	CD4+ EM CD27- CD28- CD57+/CD4+	65	0.249624
IL-17C	CD4+ TEMRA CD27-/CD4+	65	0.245011
SCF	CD4+ TEMRA CD27-/CD4+	65	-0.251607
PD-L1	CD4+ TEMRA CD27-/CD4+	65	0.243935
CCL20	CD4+ TEMRA CD27-/CD4+	65	0.248402
PD-L1	CD4+ TEMRA CD27- CD28-/CD4+	65	0.245561
IL5	CD4+ TEMRA CD27- CD28-/CD4+	65	0.251003
GDNF	CD4+ TEMRA PD1+/CD4+	65	0.25366
CDCP1	CD4+ TEMRA PD1+/CD4+	65	0.246765
FGF-23	CD4+ TEMRA PD1+/CD4+	65	0.242534
AXIN1	CD8+ Naive/CD8+	65	0.24826
OPG	CD8+ CM/CD8+	65	-0.251369
CXCL5	CD8+ CM/CD8+	65	0.2439
HGF	CD8+ CM/CD8+	65	-0.247464
VEGFA	CD8+ EM/CD8+	65	-0.242334
OPG	CD8+ EM/CD8+	65	-0.242458
TNFSF14	CD8+ EM/CD8+	65	-0.24393
uPA	CD8+ EM CD28- CD27-/CD8+	65	-0.250936
Flt3L	CD8+ EM CD28- CD27-/CD8+	65	-0.242187
IFN-γ	CD8+ EM CD28- CD27-/CD8+	65	-0.248467
uPA	CD8+ EM CD28- CD27- CD57+/CD8+	65	-0.253416
TNFRSF9	CD8+ EM CD28- CD27- CD57+/CD8+	65	-0.246837
TRAIL	CD8+ EM CD127-/CD8+	65	-0.246732
TGF-β1	CD8+ EM PD1+/CD8+	65	-0.246897
OSM	CD8+ EM PD1+/CD8+	65	-0.252293
CD8A	CD8+ TEMRA/CD8+	65	0.247201
CCL3	CD8+ TEMRA CD28- CD27-/CD8+	65	0.251049
ST1A1	CD8+ TEMRA CD28- CD27- CD57+/CD8+	65	-0.254506
SCF	CD8+ TEMRA CD127-/CD8+	65	-0.245364
IL10	CD8+ TEMRA CD127-/CD8+	65	0.242212
CASP-8	CD8+ TEMRA CD127-/CD8+	65	-0.245975
CCL11	CD8+ EM/CD8+	65	-0.241208
CCL25	CD8+ EM PD1+/CD8+	65	-0.2412
CD5	CD8+ TEMRA CD28- CD27-/CD8+	65	0.240747
FGF-19	CD4+ TEMRA CD27- CD28- CD57+/CD4+	65	-0.240047
CXCL11	CD8+ CM/CD8+	65	-0.240161
TGF-α	CD4+ EM CD27-/CD4+	65	0.239411
CCL20	CD4+ EM CD27-/CD4+	65	0.238214
IL-12B	CD4+ EM CD27- CD28- CD57+/CD4+	65	-0.236553
IL5	CD4+ TEMRA CD27- CD28- CD57+/CD4+	65	0.237025
CCL23	CD8+ EM/CD8+	65	-0.236472
CCL3	CD8+ EM/CD8+	65	-0.237482
AXIN1	CD8+ EM PD1+/CD8+	65	-0.23707
FGF-23	CD8+ EM PD1+/CD8+	65	-0.237989
CASP-8	CD8+ EM PD1+/CD8+	65	-0.236968
STAMBP	CD8+ EM PD1+/CD8+	65	-0.237694
CCL20	CD8+ TEMRA CD28- CD27- CD57+/CD8+	65	0.23706
ARTN	CD8+ TEMRA PD1+/CD8+	65	0.237278
FGF-5	CD4+ Naive/CD4+	65	0.235345
GDNF	CD8+ CM/CD8+	65	-0.235425
CCL4	CD8+ TEMRA CD28-/CD8+	65	0.235859
IL-20	CD8+ TEMRA PD1+/CD8+	65	0.235563
CCL25	CD8+ TEMRA/CD8+	65	0.235032
CASP-8	CD4+ CM/CD4+	65	0.232601
IL5	CD4+ TEMRA PD1+/CD4+	65	0.234131
CD8A	CD8+ EM/CD8+	65	-0.233033
IL-15RA	CD8+ EM/CD8+	65	-0.234387
CXCL10	CD8+ EM PD1+/CD8+	65	-0.232862
CCL28	CD8+ TEMRA/CD8+	65	0.233411
CD5	CD8+ TEMRA CD28-/CD8+	65	0.233031
IL-15RA	CD8+ TEMRA CD28- CD27-/CD8+	65	0.233025
CD5	CD8+ TEMRA CD127-/CD8+	65	0.232603
IL6	CD4+ TEMRA CD27- CD28- CD57+/CD4+	65	0.232177
IL13	CD4+ TEMRA CD27- CD28-/CD4+	65	0.230786
uPA	CD8+ EM CD28-/CD8+	65	-0.230942
CCL20	CD8+ TEMRA CD127-/CD8+	65	0.231203
TNFSF14	CD8+ EM PD1+/CD8+	65	-0.230029
VEGFA	CD4+ TEMRA/CD4+	65	0.22877
CCL19	CD4+ TEMRA/CD4+	65	0.227638
TRAIL	CD4+ TEMRA CD27- CD28- CD57+/CD4+	65	-0.229346
IL13	CD4+ TEMRA CD27- CD28- CD57+/CD4+	65	0.227659
FGF-23	CD8+ CM/CD8+	65	-0.228427
IL-12B	CD8+ CM/CD8+	65	0.227491
IFN-γ	CD8+ EM CD28- CD27- CD57+/CD8+	65	-0.228072
FGF-23	CD8+ TEMRA/CD8+	65	0.228566
CD40	CD8+ TEMRA/CD8+	65	0.229076
IL8	CD4+ EM PD1+/CD4+	65	0.226635
PD-L1	CD4+ TEMRA/CD4+	65	0.225947
PD-L1	CD4+ TEMRA CD27- CD28- CD57+/CD4+	65	0.226707
MCP-3	CD4+ TEMRA PD1+/CD4+	65	0.226136
4E-BP1	CD8+ CM/CD8+	65	-0.227073
IFN-γ	CD8+ EM CD127-/CD8+	65	-0.226065
CCL25	CD8+ TEMRA CD28-/CD8+	65	0.225675
IL33	CD4+ EM/CD4+	65	-0.224533
TRAIL	CD4+ TEMRA CD27- CD28-/CD4+	65	-0.224671
Flt3L	CD8+ Naive/CD8+	65	-0.225046
CCL23	CD8+ CM/CD8+	65	-0.225204
IL-20RA	CD8+ TEMRA PD1+/CD8+	65	0.224332
ST1A1	CD4+ CM/CD4+	65	0.222462
CCL4	CD4+ EM CD27-/CD4+	65	0.223388
FGF-19	CD4+ TEMRA/CD4+	65	-0.220866
CCL19	CD4+ TEMRA CD27-/CD4+	65	0.221443
CXCL1	CD4+ TEMRA CD27- CD28-/CD4+	65	0.223666
MCP-1	CD4+ TEMRA PD1+/CD4+	65	0.221022
CXCL5	CD4+ TEMRA PD1+/CD4+	65	-0.221808
LIF	CD4+ TEMRA PD1+/CD4+	65	0.222112
AXIN1	CD8+ EM/CD8+	65	-0.221463
TRAIL	CD8+ EM CD28-/CD8+	65	-0.222661
CCL28	CD8+ TEMRA CD28-/CD8+	65	0.221064
IL18	CD8+ TEMRA CD127-/CD8+	65	-0.220954
PD-L1	CD8+ TEMRA CD127-/CD8+	65	0.223056
CCL28	CD8+ TEMRA CD127-/CD8+	65	0.223044
CDCP1	CD4+ TEMRA CD27-/CD4+	65	0.22057
IL-17A	CD4+ Naive/CD4+	65	-0.208087
CCL4	CD4+ Naive/CD4+	65	-0.206448
OPG	CD4+ CM/CD4+	65	-0.208935
IFN-γ	CD4+ CM/CD4+	65	-0.219597
CST5	CD4+ EM/CD4+	65	0.208876
CXCL9	CD4+ EM CD27-/CD4+	65	0.21748
IL-12B	CD4+ EM CD27-/CD4+	65	-0.21336
4E-BP1	CD4+ EM CD27-/CD4+	65	0.206229
IL33	CD4+ EM CD27-/CD4+	65	-0.205449
OSM	CD4+ EM CD27- CD28-/CD4+	65	0.211259
IL-15RA	CD4+ EM CD27- CD28-/CD4+	65	0.209261
CD5	CD4+ EM CD27- CD28-/CD4+	65	0.215617
CCL3	CD4+ EM CD27- CD28-/CD4+	65	0.208989
IL8	CD4+ EM CD27- CD28- CD57+/CD4+	65	0.206824
IL-17A	CD4+ EM PD1+/CD4+	65	0.210637
FGF-5	CD4+ EM PD1+/CD4+	65	-0.207961
IL4	CD4+ EM PD1+/CD4+	65	0.213576
GDNF	CD4+ TEMRA/CD4+	65	0.210683
CDCP1	CD4+ TEMRA/CD4+	65	0.205214
MCP-1	CD4+ TEMRA/CD4+	65	0.207377
SCF	CD4+ TEMRA/CD4+	65	-0.207071
VEGFA	CD4+ TEMRA CD27-/CD4+	65	0.210369
MCP-3	CD4+ TEMRA CD27-/CD4+	65	0.217207
MCP-1	CD4+ TEMRA CD27-/CD4+	65	0.217687
CD5	CD4+ TEMRA CD27-/CD4+	65	0.206321
FGF-19	CD4+ TEMRA CD27-/CD4+	65	-0.218977
CDCP1	CD4+ TEMRA CD27- CD28-/CD4+	65	0.210678
MCP-1	CD4+ TEMRA CD27- CD28-/CD4+	65	0.210813
CXCL5	CD4+ TEMRA CD27- CD28-/CD4+	65	-0.205793
CD5	CD4+ TEMRA CD27- CD28-/CD4+	65	0.217296
CD40	CD4+ TEMRA CD27- CD28-/CD4+	65	0.207351
FGF-19	CD4+ TEMRA CD27- CD28-/CD4+	65	-0.216771
IL-17C	CD4+ TEMRA CD27- CD28- CD57+/CD4+	65	0.215992
CXCL1	CD4+ TEMRA CD27- CD28- CD57+/CD4+	65	0.207743
CCL20	CD4+ TEMRA CD27- CD28- CD57+/CD4+	65	0.218815
IL-17C	CD4+ TEMRA PD1+/CD4+	65	0.218706
MCP-4	CD4+ TEMRA PD1+/CD4+	65	-0.205554
TRANCE	CD4+ TEMRA PD1+/CD4+	65	-0.206894
CD5	CD4+ TEMRA PD1+/CD4+	65	0.206602
DNER	CD4+ TEMRA PD1+/CD4+	65	-0.20927
SLAMF1	CD8+ Naive/CD8+	65	-0.206427
CX3CL1	CD8+ Naive/CD8+	65	0.205846
TRAIL	CD8+ CM/CD8+	65	0.216977
CCL3	CD8+ CM/CD8+	65	-0.212179
uPA	CD8+ EM/CD8+	65	-0.208009
IFN-γ	CD8+ EM CD28-/CD8+	65	-0.216957
TNFRSF9	CD8+ EM CD28- CD27-/CD8+	65	-0.217375
uPA	CD8+ EM CD127-/CD8+	65	-0.218576
CCL4	CD8+ EM CD127-/CD8+	65	-0.212656
CD244	CD8+ EM PD1+/CD8+	65	-0.217746
OPG	CD8+ EM PD1+/CD8+	65	-0.206316
IL18	CD8+ EM PD1+/CD8+	65	-0.214198
CCL11	CD8+ EM PD1+/CD8+	65	-0.205122
TRANCE	CD8+ EM PD1+/CD8+	65	0.213013
MCP-3	CD8+ TEMRA/CD8+	65	0.210405
CCL4	CD8+ TEMRA/CD8+	65	0.20907
IL-17C	CD8+ TEMRA CD28-/CD8+	65	0.212622
FGF-23	CD8+ TEMRA CD28-/CD8+	65	0.210725
HGF	CD8+ TEMRA CD28-/CD8+	65	0.205982
CCL4	CD8+ TEMRA CD28- CD27-/CD8+	65	0.205629
IL-12B	CD8+ TEMRA CD28- CD27-/CD8+	65	-0.212989
Flt3L	CD8+ TEMRA CD28- CD27-/CD8+	65	-0.208791
ST1A1	CD8+ TEMRA CD28- CD27-/CD8+	65	-0.208445
TRAIL	CD8+ TEMRA CD28- CD27- CD57+/CD8+	65	-0.206842
CXCL9	CD8+ TEMRA CD127-/CD8+	65	0.216261
IL-2RB	CD8+ TEMRA CD127-/CD8+	65	0.208974
CXCL1	CD8+ TEMRA CD127-/CD8+	65	0.215198
FGF-21	CD8+ TEMRA CD127-/CD8+	65	0.208985
IL-10RB	CD8+ TEMRA CD127-/CD8+	65	0.214776
CXCL10	CD8+ TEMRA CD127-/CD8+	65	0.205886
MCP-3	CD8+ TEMRA PD1+/CD8+	65	0.206829
SCF	CD8+ TEMRA PD1+/CD8+	65	-0.210866
TGF-α	CD8+ TEMRA PD1+/CD8+	65	-0.208184
CASP-8	CD8+ TEMRA PD1+/CD8+	65	-0.205057
CXCL5	CD4+ TEMRA CD27- CD28- CD57+/CD4+	65	-0.204586
MCP-3	CD4+ TEMRA CD27- CD28- CD57+/CD4+	65	0.204365
MCP-3	CD4+ EM CD27- CD28- CD57+/CD4+	65	0.203775
CCL23	CD4+ TEMRA PD1+/CD4+	65	0.202921
LIF	CD8+ Naive/CD8+	65	0.203139
Flt3L	CD8+ EM CD28- CD27- CD57+/CD8+	65	-0.203294
VEGFA	CD8+ TEMRA CD28-/CD8+	65	0.20339
IL6	CD8+ TEMRA CD28-/CD8+	65	0.202872
VEGFA	CD8+ TEMRA CD28- CD27-/CD8+	65	0.203692
TGF-α	CD4+ EM CD27- CD28-/CD4+	65	0.202276
CD40	CD4+ TEMRA CD27- CD28- CD57+/CD4+	65	0.202104
STAMBP	CD8+ Naive/CD8+	65	0.201893
IL-12B	CD8+ TEMRA CD28-/CD8+	65	-0.201939
uPA	CD8+ TEMRA PD1+/CD8+	65	0.202602
LIF-R	CD4+ EM CD27-/CD4+	65	0.200999
CXCL10	CD4+ EM CD27- CD28-/CD4+	65	0.201048
IL33	CD8+ TEMRA/CD8+	65	-0.20112
CD40	CD4+ TEMRA CD27-/CD4+	65	0.200542
AXIN1	CD4+ Naive/CD4+	65	0.198297
IL-17A	CD4+ EM CD27- CD28-/CD4+	65	0.199363
TSLP	CD4+ EM PD1+/CD4+	65	0.19846
CX3CL1	CD4+ EM PD1+/CD4+	65	-0.19964
CD40	CD4+ TEMRA/CD4+	65	0.199542
GDNF	CD4+ TEMRA CD27-/CD4+	65	0.199359
CCL19	CD4+ TEMRA CD27- CD28- CD57+/CD4+	65	0.19837
CXCL1	CD8+ CM/CD8+	65	-0.19823
IL5	CD8+ EM CD28-/CD8+	65	-0.199396
HGF	CD8+ TEMRA CD28- CD27-/CD8+	65	0.199198
LIF-R	CD8+ TEMRA CD28- CD27- CD57+/CD8+	65	0.199293
OSM	CD8+ TEMRA PD1+/CD8+	65	-0.198345
IL5	CD8+ TEMRA PD1+/CD8+	65	0.198296
CCL3	CD4+ Naive/CD4+	65	-0.196369
TRAIL	CD4+ EM CD27- CD28-/CD4+	65	-0.197182
IL5	CD4+ EM CD27- CD28-/CD4+	65	-0.196027
CCL3	CD4+ EM CD27- CD28- CD57+/CD4+	65	0.196797
IL5	CD4+ EM PD1+/CD4+	65	-0.197144
IL8	CD4+ TEMRA CD27- CD28-/CD4+	65	0.196989
CCL19	CD4+ TEMRA CD27- CD28-/CD4+	65	0.195625
FGF-21	CD4+ TEMRA PD1+/CD4+	65	0.195765
IL-20	CD4+ TEMRA PD1+/CD4+	65	0.196338
PD-L1	CD8+ TEMRA/CD8+	65	0.195738
IL33	CD8+ TEMRA CD28-/CD8+	65	-0.195599
VEGFA	CD8+ TEMRA PD1+/CD8+	65	0.197447
CST5	CD8+ TEMRA PD1+/CD8+	65	-0.197444
IL18	CD8+ TEMRA PD1+/CD8+	65	-0.195432
IL-10RA	CD8+ TEMRA PD1+/CD8+	65	0.19641
FGF-5	CD4+ EM/CD4+	65	-0.194855
FGF-19	CD4+ EM CD27-/CD4+	65	0.193836
CCL11	CD8+ EM CD127-/CD8+	65	-0.194022
CCL23	CD8+ TEMRA CD127-/CD8+	65	0.19387
LIF-R	CD4+ TEMRA PD1+/CD4+	65	0.193156
IL-15RA	CD8+ CM/CD8+	65	-0.193338
IL-18R1	CD8+ EM/CD8+	65	-0.193323
CCL11	CD8+ EM CD28- CD27-/CD8+	65	-0.193154
IL5	CD8+ EM CD28- CD27-/CD8+	65	-0.192928
4E-BP1	CD8+ EM CD28- CD27-/CD8+	65	0.192535
IL-12B	CD8+ EM PD1+/CD8+	65	0.192289
TRANCE	CD4+ Naive/CD4+	65	0.189932
CCL25	CD4+ Naive/CD4+	65	-0.18835
uPA	CD4+ CM/CD4+	65	-0.188772
IL6	CD4+ CM/CD4+	65	-0.188485
FGF-23	CD4+ CM/CD4+	65	-0.191556
IL8	CD4+ EM/CD4+	65	0.188879
TGF-β1	CD4+ EM/CD4+	65	-0.187383
GDNF	CD4+ EM CD27-/CD4+	65	0.190489
CST5	CD4+ EM CD27-/CD4+	65	0.186619
OSM	CD4+ EM CD27-/CD4+	65	0.190347
ARTN	CD4+ EM CD27-/CD4+	65	-0.188379
MCP-3	CD4+ EM CD27- CD28-/CD4+	65	0.191095
CCL4	CD4+ EM PD1+/CD4+	65	0.188821
NT-3	CD4+ EM PD1+/CD4+	65	-0.187774
CCL20	CD4+ TEMRA/CD4+	65	0.186831
LIF-R	CD4+ TEMRA CD27- CD28-/CD4+	65	0.191324
CST5	CD4+ TEMRA CD27- CD28- CD57+/CD4+	65	-0.188625
CXCL10	CD4+ TEMRA PD1+/CD4+	65	0.189763
MCP-3	CD8+ CM/CD8+	65	-0.191502
SCF	CD8+ CM/CD8+	65	0.186717
CXCL10	CD8+ EM/CD8+	65	-0.189611
Flt3L	CD8+ EM CD28-/CD8+	65	-0.189781
CDCP1	CD8+ TEMRA/CD8+	65	0.188394
CD8A	CD8+ TEMRA CD28-/CD8+	65	0.188098
OSM	CD8+ TEMRA CD28-/CD8+	65	0.191623
4E-BP1	CD8+ TEMRA CD28-/CD8+	65	0.191145
IL-17C	CD8+ TEMRA CD28- CD27-/CD8+	65	0.186905
CCL28	CD8+ TEMRA CD28- CD27-/CD8+	65	0.18765
IL-17C	CD8+ TEMRA CD28- CD27- CD57+/CD8+	65	0.190284
IL-18R1	CD8+ TEMRA CD28- CD27- CD57+/CD8+	65	0.187633
SLAMF1	CD8+ TEMRA CD127-/CD8+	65	0.188379
CXCL5	CD8+ TEMRA CD127-/CD8+	65	-0.189084
Flt3L	CD8+ TEMRA CD127-/CD8+	65	-0.188101
ST1A1	CD8+ TEMRA CD127-/CD8+	65	-0.187551
CX3CL1	CD8+ TEMRA PD1+/CD8+	65	0.186837
IL-20RA	CD4+ Naive/CD4+	65	0.181721
ST1A1	CD4+ Naive/CD4+	65	-0.178499
CCL28	CD4+ CM/CD4+	65	-0.184373
GDNF	CD4+ EM/CD4+	65	0.177536
IL-17C	CD4+ EM/CD4+	65	0.181566
AXIN1	CD4+ EM/CD4+	65	-0.183804
CCL4	CD4+ EM/CD4+	65	0.177243
IL5	CD4+ EM/CD4+	65	-0.18174
IL18	CD4+ EM CD27-/CD4+	65	0.184924
IL-18R1	CD4+ EM CD27-/CD4+	65	0.183719
GDNF	CD4+ EM CD27- CD28-/CD4+	65	0.179205
CST5	CD4+ EM CD27- CD28-/CD4+	65	0.18468
CCL4	CD4+ EM CD27- CD28-/CD4+	65	0.176349
CDCP1	CD4+ EM CD27- CD28- CD57+/CD4+	65	0.175877
IL7	CD4+ EM CD27- CD28- CD57+/CD4+	65	-0.183053
TRAIL	CD4+ EM CD27- CD28- CD57+/CD4+	65	-0.1798
FGF-23	CD4+ EM CD27- CD28- CD57+/CD4+	65	0.17729
CCL19	CD4+ EM CD27- CD28- CD57+/CD4+	65	-0.182912
IL-15RA	CD4+ EM CD27- CD28- CD57+/CD4+	65	0.17946
CXCL10	CD4+ EM CD27- CD28- CD57+/CD4+	65	0.177097
IL33	CD4+ EM PD1+/CD4+	65	-0.179777
TNFRSF9	CD4+ EM PD1+/CD4+	65	-0.178225
TRANCE	CD4+ TEMRA/CD4+	65	-0.181227
CD8A	CD4+ TEMRA CD27-/CD4+	65	0.176356
CXCL1	CD4+ TEMRA CD27-/CD4+	65	0.180119
IL-10RA	CD4+ TEMRA CD27-/CD4+	65	-0.181886
LIF-R	CD4+ TEMRA CD27-/CD4+	65	0.182756
IL13	CD4+ TEMRA CD27-/CD4+	65	0.178762
CD8A	CD4+ TEMRA CD27- CD28-/CD4+	65	0.185508
CST5	CD4+ TEMRA CD27- CD28-/CD4+	65	-0.18325
MCP-4	CD4+ TEMRA CD27- CD28-/CD4+	65	-0.176574
IL-10RA	CD4+ TEMRA CD27- CD28-/CD4+	65	-0.180006
IL-10RA	CD4+ TEMRA CD27- CD28- CD57+/CD4+	65	-0.178729
CD5	CD4+ TEMRA CD27- CD28- CD57+/CD4+	65	0.176112
IL8	CD4+ TEMRA PD1+/CD4+	65	0.176737
TRAIL	CD4+ TEMRA PD1+/CD4+	65	-0.183582
CCL19	CD4+ TEMRA PD1+/CD4+	65	0.180646
CCL3	CD4+ TEMRA PD1+/CD4+	65	0.177493
MCP-2	CD4+ TEMRA PD1+/CD4+	65	-0.178401
IFN-γ	CD8+ Naive/CD8+	65	-0.179848
TWEAK	CD8+ Naive/CD8+	65	0.175825
GDNF	CD8+ EM CD28-/CD8+	65	-0.179174
CCL11	CD8+ EM CD28-/CD8+	65	-0.178371
EN-RAGE	CD8+ EM CD28-/CD8+	65	0.175706
MCP-1	CD8+ EM CD28- CD27-/CD8+	65	-0.183388
OSM	CD8+ EM CD28- CD27-/CD8+	65	0.18245
TRANCE	CD8+ EM CD28- CD27- CD57+/CD8+	65	-0.180961
4E-BP1	CD8+ EM CD28- CD27- CD57+/CD8+	65	0.181798
TGF-α	CD8+ EM PD1+/CD8+	65	-0.176891
CCL23	CD8+ EM PD1+/CD8+	65	-0.181535
IL-17C	CD8+ TEMRA/CD8+	65	0.179884
CXCL5	CD8+ TEMRA/CD8+	65	-0.181155
HGF	CD8+ TEMRA/CD8+	65	0.178472
CCL23	CD8+ TEMRA/CD8+	65	0.176562
CXCL10	CD8+ TEMRA/CD8+	65	0.179631
IL8	CD8+ TEMRA CD28-/CD8+	65	0.176318
MCP-3	CD8+ TEMRA CD28-/CD8+	65	0.176626
CCL23	CD8+ TEMRA CD28-/CD8+	65	0.182061
CD8A	CD8+ TEMRA CD28- CD27-/CD8+	65	0.176058
IL6	CD8+ TEMRA CD28- CD27-/CD8+	65	0.181508
IL33	CD8+ TEMRA CD28- CD27-/CD8+	65	-0.177658
CCL25	CD8+ TEMRA CD28- CD27-/CD8+	65	0.178108
GDNF	CD8+ TEMRA CD28- CD27- CD57+/CD8+	65	0.185011
IL-20RA	CD8+ TEMRA CD28- CD27- CD57+/CD8+	65	-0.181948
FGF-21	CD8+ TEMRA CD28- CD27- CD57+/CD8+	65	0.180622
IL33	CD8+ TEMRA CD28- CD27- CD57+/CD8+	65	-0.183404
CASP-8	CD8+ TEMRA CD28- CD27- CD57+/CD8+	65	-0.179401
VEGFA	CD8+ TEMRA CD127-/CD8+	65	0.183422
AXIN1	CD8+ TEMRA PD1+/CD8+	65	0.179988
IL2	CD8+ TEMRA PD1+/CD8+	65	0.180331
FGF-21	CD4+ EM CD27- CD28- CD57+/CD4+	65	0.174898
IL-18R1	CD4+ EM PD1+/CD4+	65	0.174674
IL-10RA	CD4+ TEMRA/CD4+	65	-0.174714
CCL28	CD4+ TEMRA CD27- CD28-/CD4+	65	0.174671
CDCP1	CD4+ TEMRA CD27- CD28- CD57+/CD4+	65	0.174799
TRANCE	CD8+ EM CD28- CD27-/CD8+	65	-0.174535
TNFSF14	CD8+ EM CD127-/CD8+	65	-0.175053
uPA	CD8+ EM PD1+/CD8+	65	-0.175427
CD8A	CD4+ TEMRA/CD4+	65	0.174372
MMP-10	CD4+ Naive/CD4+	65	-0.174085
TRANCE	CD4+ CM/CD4+	65	0.17368
CCL25	CD8+ CM/CD8+	65	-0.173762
CX3CL1	CD8+ CM/CD8+	65	-0.173753
IL5	CD8+ EM CD28- CD27- CD57+/CD8+	65	-0.173892
IL5	CD4+ EM CD27- CD28- CD57+/CD4+	65	-0.173004
MCP-4	CD4+ TEMRA CD27- CD28- CD57+/CD4+	65	-0.173056
STAMBP	CD8+ EM/CD8+	65	-0.173003
MCP-2	CD8+ TEMRA PD1+/CD8+	65	-0.172994
TRAIL	CD4+ CM/CD4+	65	0.171745
LIF-R	CD4+ CM/CD4+	65	-0.171436
TRANCE	CD4+ EM/CD4+	65	-0.17073
ARTN	CD4+ EM/CD4+	65	-0.169675
CD5	CD4+ EM/CD4+	65	0.170031
CCL3	CD4+ EM CD27-/CD4+	65	0.170912
IL5	CD4+ EM CD27-/CD4+	65	-0.169035
FGF-23	CD4+ EM CD27- CD28-/CD4+	65	0.170067
CD5	CD4+ EM PD1+/CD4+	65	0.172079
IL-17C	CD4+ TEMRA/CD4+	65	0.16934
CD5	CD4+ TEMRA/CD4+	65	0.169693
CCL3	CD4+ TEMRA/CD4+	65	0.170385
IL8	CD8+ CM/CD8+	65	-0.170454
IL-17C	CD8+ CM/CD8+	65	-0.171525
EN-RAGE	CD8+ EM CD28- CD27-/CD8+	65	0.169351
CCL11	CD8+ EM CD28- CD27- CD57+/CD8+	65	-0.169244
Flt3L	CD8+ EM CD127-/CD8+	65	-0.169973
IL-18R1	CD8+ EM PD1+/CD8+	65	-0.172393
SIRT2	CD8+ EM PD1+/CD8+	65	-0.172404
Flt3L	CD8+ TEMRA CD28-/CD8+	65	-0.170461
MCP-3	CD8+ TEMRA CD28- CD27-/CD8+	65	0.172135
IL-10RB	CD8+ TEMRA CD28- CD27-/CD8+	65	0.17194
IL6	CD8+ TEMRA CD28- CD27- CD57+/CD8+	65	0.169014
TNFSF14	CD8+ TEMRA CD28- CD27- CD57+/CD8+	65	-0.171796
FGF-23	CD8+ TEMRA CD127-/CD8+	65	0.169462
IL-22 RA1	CD8+ TEMRA CD127-/CD8+	65	0.169898
HGF	CD8+ TEMRA CD127-/CD8+	65	0.171859
CDCP1	CD8+ TEMRA PD1+/CD8+	65	0.169487
LIF	CD8+ TEMRA PD1+/CD8+	65	0.171225
CD8A	CD4+ TEMRA CD27- CD28- CD57+/CD4+	65	0.168704
CCL11	CD4+ EM CD27-/CD4+	65	0.168361
4E-BP1	CD4+ EM CD27- CD28-/CD4+	65	0.168347
IL8	CD4+ CM/CD4+	65	-0.167427
FGF-21	CD4+ EM CD27- CD28-/CD4+	65	0.167396
ARTN	CD4+ EM CD27- CD28-/CD4+	65	-0.167681
LIF-R	CD4+ TEMRA/CD4+	65	0.167505
CCL19	CD4+ Naive/CD4+	65	-0.166992
CCL19	CD4+ EM CD27- CD28-/CD4+	65	-0.166995
IL-17C	CD8+ EM PD1+/CD8+	65	-0.166867
IL5	CD8+ TEMRA/CD8+	65	0.166874
CXCL10	CD8+ TEMRA PD1+/CD8+	65	0.166625
IL-20RA	CD4+ EM CD27-/CD4+	65	-0.166445
IL-10RB	CD4+ EM CD27- CD28-/CD4+	65	0.165967
CST5	CD4+ Naive/CD4+	65	-0.165294
HGF	CD4+ EM CD27- CD28-/CD4+	65	0.165337
CX3CL1	CD8+ EM/CD8+	65	-0.165274
IL-10RB	CD8+ TEMRA/CD8+	65	0.165125
CXCL9	CD4+ CM/CD4+	65	-0.164467
uPA	CD4+ TEMRA PD1+/CD4+	65	0.164669
DNER	CD8+ EM CD127-/CD8+	65	-0.164493
CCL28	CD4+ EM CD27- CD28-/CD4+	65	0.16382
IL-17A	CD4+ EM CD27- CD28- CD57+/CD4+	65	0.163662
CCL28	CD4+ TEMRA CD27-/CD4+	65	0.163483
ARTN	CD8+ EM CD28- CD27-/CD8+	65	-0.1638
TRAIL	CD8+ TEMRA CD127-/CD8+	65	-0.16354
CST5	CD4+ TEMRA PD1+/CD4+	65	-0.163288
IL-17C	CD4+ Naive/CD4+	65	-0.150418
IL-1α	CD4+ Naive/CD4+	65	0.155592
CXCL1	CD4+ Naive/CD4+	65	-0.149856
β-NGF	CD4+ Naive/CD4+	65	0.155365
CD8A	CD4+ CM/CD4+	65	-0.161074
GDNF	CD4+ CM/CD4+	65	-0.154091
AXIN1	CD4+ CM/CD4+	65	-0.151284
TGF-α	CD4+ CM/CD4+	65	0.155701
CCL11	CD4+ CM/CD4+	65	-0.15521
IL5	CD4+ CM/CD4+	65	-0.155955
DNER	CD4+ EM/CD4+	65	0.153817
CCL20	CD4+ EM/CD4+	65	0.149629
TGF-β1	CD4+ EM CD27-/CD4+	65	-0.154145
FGF-5	CD4+ EM CD27-/CD4+	65	-0.159595
CDCP1	CD4+ EM CD27- CD28-/CD4+	65	0.161207
IL7	CD4+ EM CD27- CD28-/CD4+	65	-0.157491
CCL11	CD4+ EM CD27- CD28-/CD4+	65	0.155946
IL-18R1	CD4+ EM CD27- CD28-/CD4+	65	0.152572
IL33	CD4+ EM CD27- CD28-/CD4+	65	-0.150072
CCL25	CD4+ EM CD27- CD28-/CD4+	65	0.152451
CCL11	CD4+ EM CD27- CD28- CD57+/CD4+	65	0.150432
ARTN	CD4+ EM CD27- CD28- CD57+/CD4+	65	-0.154056
SIRT2	CD4+ EM CD27- CD28- CD57+/CD4+	65	-0.152257
CCL25	CD4+ EM CD27- CD28- CD57+/CD4+	65	0.151956
IL-17C	CD4+ EM PD1+/CD4+	65	0.159001
IL-12B	CD4+ EM PD1+/CD4+	65	-0.156464
4E-BP1	CD4+ EM PD1+/CD4+	65	0.150473
FGF-19	CD4+ EM PD1+/CD4+	65	0.151635
MCP-3	CD4+ TEMRA/CD4+	65	0.150844
IL8	CD4+ TEMRA CD27-/CD4+	65	0.158363
TRAIL	CD4+ TEMRA CD27-/CD4+	65	-0.158778
CST5	CD4+ TEMRA CD27-/CD4+	65	-0.150659
MCP-4	CD4+ TEMRA CD27-/CD4+	65	-0.160987
CXCL5	CD4+ TEMRA CD27-/CD4+	65	-0.161026
CCL3	CD4+ TEMRA CD27-/CD4+	65	0.150074
VEGFA	CD4+ TEMRA CD27- CD28-/CD4+	65	0.157405
OPG	CD4+ TEMRA CD27- CD28-/CD4+	65	0.159817
MCP-1	CD4+ TEMRA CD27- CD28- CD57+/CD4+	65	0.150225
FGF-21	CD4+ TEMRA CD27- CD28- CD57+/CD4+	65	0.160208
CCL28	CD4+ TEMRA CD27- CD28- CD57+/CD4+	65	0.156874
CD244	CD4+ TEMRA PD1+/CD4+	65	0.161995
OPG	CD4+ TEMRA PD1+/CD4+	65	0.161275
TNFSF14	CD4+ TEMRA PD1+/CD4+	65	0.158454
IL-15RA	CD4+ TEMRA PD1+/CD4+	65	0.153921
FGF-19	CD4+ TEMRA PD1+/CD4+	65	-0.149923
TWEAK	CD4+ TEMRA PD1+/CD4+	65	-0.161714
CCL20	CD4+ TEMRA PD1+/CD4+	65	0.151579
uPA	CD8+ Naive/CD8+	65	0.150981
IL18	CD8+ Naive/CD8+	65	-0.150641
FGF-21	CD8+ Naive/CD8+	65	-0.162667
CCL23	CD8+ Naive/CD8+	65	0.159448
EN-RAGE	CD8+ Naive/CD8+	65	-0.149472
CDCP1	CD8+ CM/CD8+	65	-0.153294
CXCL9	CD8+ CM/CD8+	65	-0.15922
CST5	CD8+ CM/CD8+	65	0.157039
IL-18R1	CD8+ CM/CD8+	65	-0.154912
IL10	CD8+ CM/CD8+	65	-0.160943
CXCL10	CD8+ CM/CD8+	65	-0.152064
SIRT2	CD8+ CM/CD8+	65	-0.151026
CASP-8	CD8+ CM/CD8+	65	0.161138
ST1A1	CD8+ CM/CD8+	65	0.150955
CDCP1	CD8+ EM/CD8+	65	-0.151723
MCP-1	CD8+ EM/CD8+	65	-0.14993
HGF	CD8+ EM/CD8+	65	-0.160121
CCL28	CD8+ EM/CD8+	65	-0.16058
NT-3	CD8+ EM/CD8+	65	-0.150004
IL5	CD8+ EM/CD8+	65	-0.150885
MCP-1	CD8+ EM CD28-/CD8+	65	-0.158108
OSM	CD8+ EM CD28-/CD8+	65	0.153226
FGF-23	CD8+ EM CD28-/CD8+	65	-0.154772
ARTN	CD8+ EM CD28-/CD8+	65	-0.157899
TNFRSF9	CD8+ EM CD28-/CD8+	65	-0.159999
IL7	CD8+ EM CD28- CD27-/CD8+	65	0.151436
IL18	CD8+ EM CD28- CD27-/CD8+	65	0.158134
FGF-5	CD8+ EM CD28- CD27-/CD8+	65	-0.156721
MCP-1	CD8+ EM CD28- CD27- CD57+/CD8+	65	-0.156796
SCF	CD8+ EM CD28- CD27- CD57+/CD8+	65	-0.154616
IL-10RB	CD8+ EM CD28- CD27- CD57+/CD8+	65	-0.158849
ARTN	CD8+ EM CD28- CD27- CD57+/CD8+	65	-0.161991
TNF	CD8+ EM CD28- CD27- CD57+/CD8+	65	-0.162162
CD5	CD8+ EM CD28- CD27- CD57+/CD8+	65	-0.15082
EN-RAGE	CD8+ EM CD28- CD27- CD57+/CD8+	65	0.150751
SCF	CD8+ EM CD127-/CD8+	65	-0.154133
FGF-23	CD8+ EM CD127-/CD8+	65	-0.153472
CCL3	CD8+ EM CD127-/CD8+	65	-0.150678
CD6	CD8+ EM PD1+/CD8+	65	-0.150431
MCP-4	CD8+ EM PD1+/CD8+	65	-0.158352
FGF-5	CD8+ EM PD1+/CD8+	65	0.158551
FGF-21	CD8+ EM PD1+/CD8+	65	-0.157337
CXCL6	CD8+ EM PD1+/CD8+	65	-0.149723
IL8	CD8+ TEMRA/CD8+	65	0.162752
CXCL9	CD8+ TEMRA/CD8+	65	0.159533
SLAMF1	CD8+ TEMRA/CD8+	65	0.152325
FGF-21	CD8+ TEMRA/CD8+	65	0.150025
CDCP1	CD8+ TEMRA CD28-/CD8+	65	0.156743
CXCL9	CD8+ TEMRA CD28-/CD8+	65	0.153114
CCL11	CD8+ TEMRA CD28-/CD8+	65	0.15753
CXCL10	CD8+ TEMRA CD28-/CD8+	65	0.161787
SLAMF1	CD8+ TEMRA CD28- CD27-/CD8+	65	0.150123
FGF-23	CD8+ TEMRA CD28- CD27-/CD8+	65	0.154661
CCL23	CD8+ TEMRA CD28- CD27-/CD8+	65	0.161834
OPG	CD8+ TEMRA CD28- CD27- CD57+/CD8+	65	0.159171
IL-12B	CD8+ TEMRA CD28- CD27- CD57+/CD8+	65	-0.159003
IL-17C	CD8+ TEMRA CD127-/CD8+	65	0.154837
TGF-α	CD8+ TEMRA CD127-/CD8+	65	-0.149506
DNER	CD8+ TEMRA CD127-/CD8+	65	-0.154634
CCL25	CD8+ TEMRA CD127-/CD8+	65	0.162281
CXCL9	CD8+ TEMRA PD1+/CD8+	65	0.155868
IL-22 RA1	CD8+ TEMRA PD1+/CD8+	65	0.150305
PD-L1	CD8+ TEMRA PD1+/CD8+	65	0.153076
TRANCE	CD8+ TEMRA PD1+/CD8+	65	0.159305
IL10	CD8+ TEMRA PD1+/CD8+	65	0.156099
CD5	CD8+ TEMRA PD1+/CD8+	65	0.149601
IL33	CD8+ TEMRA PD1+/CD8+	65	0.156668
CDCP1	CD4+ Naive/CD4+	65	-0.148631
IL-10RA	CD4+ Naive/CD4+	65	0.147437
IL-10RB	CD4+ Naive/CD4+	65	-0.147983
IFN-γ	CD4+ Naive/CD4+	65	-0.149182
FGF-19	CD4+ EM CD27- CD28-/CD4+	65	0.148215
CST5	CD4+ EM CD27- CD28- CD57+/CD4+	65	0.148246
TRANCE	CD4+ EM PD1+/CD4+	65	-0.147954
IL-20	CD4+ TEMRA/CD4+	65	0.148912
GDNF	CD4+ TEMRA CD27- CD28-/CD4+	65	0.147445
IL-2RB	CD4+ TEMRA CD27- CD28- CD57+/CD4+	65	-0.148887
CASP-8	CD8+ Naive/CD8+	65	-0.14885
FGF-21	CD8+ CM/CD8+	65	-0.148546
IL10	CD8+ EM/CD8+	65	-0.14739
4E-BP1	CD8+ EM CD28-/CD8+	65	0.147399
PD-L1	CD8+ EM PD1+/CD8+	65	-0.147732
IL-20RA	CD8+ TEMRA CD28- CD27-/CD8+	65	-0.147653
IL4	CD8+ TEMRA CD127-/CD8+	65	0.147727
TNFRSF9	CD8+ TEMRA CD127-/CD8+	65	0.1482
IL8	CD4+ Naive/CD4+	65	-0.146058
HGF	CD4+ CM/CD4+	65	-0.145695
FGF-19	CD4+ EM/CD4+	65	0.147153
SIRT2	CD4+ EM CD27- CD28-/CD4+	65	-0.147096
CX3CL1	CD4+ EM CD27- CD28-/CD4+	65	0.145738
IL18	CD4+ TEMRA/CD4+	65	-0.146101
OPG	CD4+ TEMRA CD27-/CD4+	65	0.145515
LIF-R	CD4+ TEMRA CD27- CD28- CD57+/CD4+	65	0.145636
TGF-β1	CD4+ TEMRA PD1+/CD4+	65	0.146185
IL5	CD8+ CM/CD8+	65	-0.146331
MCP-3	CD8+ EM/CD8+	65	-0.145591
TRANCE	CD8+ EM/CD8+	65	0.146795
CD40	CD8+ EM/CD8+	65	-0.145619
IL-12B	CD8+ EM CD28-/CD8+	65	-0.145411
FGF-5	CD8+ EM CD28- CD27- CD57+/CD8+	65	-0.146662
IFN-γ	CD8+ TEMRA/CD8+	65	0.146455
IL-20RA	CD8+ TEMRA CD28-/CD8+	65	-0.145428
CD8A	CD8+ TEMRA CD127-/CD8+	65	0.145761
SCF	CD8+ EM CD28- CD27-/CD8+	65	-0.145115
CD5	CD4+ EM CD27- CD28- CD57+/CD4+	65	0.144869
IL6	CD4+ EM PD1+/CD4+	65	0.144724
CCL28	CD8+ EM PD1+/CD8+	65	-0.144548
CCL28	CD4+ EM CD27- CD28- CD57+/CD4+	65	0.144326
CXCL10	CD8+ TEMRA CD28- CD27-/CD8+	65	0.144315
IL8	CD4+ TEMRA CD27- CD28- CD57+/CD4+	65	0.144045
AXIN1	CD4+ EM CD27-/CD4+	65	-0.143867
IL-24	CD8+ TEMRA PD1+/CD8+	65	0.143639
CD244	CD8+ EM CD127-/CD8+	65	-0.143436
CXCL5	CD8+ TEMRA PD1+/CD8+	65	-0.143389
OSM	CD4+ EM CD27- CD28- CD57+/CD4+	65	0.14297
MCP-4	CD4+ TEMRA/CD4+	65	-0.143097
Flt3L	CD4+ TEMRA/CD4+	65	0.142976
IL-24	CD4+ TEMRA CD27- CD28-/CD4+	65	0.142711
TNFSF14	CD4+ EM/CD4+	65	-0.142196
IL7	CD8+ EM CD28- CD27- CD57+/CD8+	65	0.142113
IFN-γ	CD8+ TEMRA PD1+/CD8+	65	0.142156
IL-20RA	CD4+ EM CD27- CD28-/CD4+	65	-0.141012
TGF-α	CD4+ EM CD27- CD28- CD57+/CD4+	65	0.140889
FGF-23	CD4+ TEMRA CD27-/CD4+	65	0.141263
TGF-β1	CD8+ EM/CD8+	65	-0.141488
IL18	CD8+ EM CD28-/CD8+	65	0.141037
IL18	CD8+ EM CD28- CD27- CD57+/CD8+	65	0.141143
CCL28	CD8+ EM CD28- CD27- CD57+/CD8+	65	0.141556
CX3CL1	CD8+ EM CD28- CD27- CD57+/CD8+	65	-0.140943
4E-BP1	CD8+ TEMRA/CD8+	65	0.141773
FGF-21	CD8+ TEMRA CD28-/CD8+	65	0.140814
FGF-19	CD8+ TEMRA CD28-/CD8+	65	0.141025
IL-15RA	CD8+ TEMRA CD28- CD27- CD57+/CD8+	65	0.141026
CX3CL1	CD8+ TEMRA CD28-/CD8+	65	0.140504
STAMBP	CD8+ TEMRA PD1+/CD8+	65	0.140564
LIF	CD4+ EM/CD4+	65	-0.14017
CCL23	CD8+ EM CD127-/CD8+	65	-0.140085
LIF-R	CD8+ EM PD1+/CD8+	65	-0.139956
FGF-19	CD8+ TEMRA CD28- CD27-/CD8+	65	0.140039
CCL20	CD4+ EM PD1+/CD4+	65	0.139751
CX3CL1	CD8+ TEMRA CD28- CD27-/CD8+	65	0.139722
CXCL5	CD4+ CM/CD4+	65	0.136208
IL-20RA	CD4+ EM/CD4+	65	-0.138087
CXCL9	CD4+ EM/CD4+	65	0.138621
CD40	CD4+ EM/CD4+	65	-0.139217
OPG	CD4+ EM CD27-/CD4+	65	0.138438
IL18	CD4+ EM CD27- CD28-/CD4+	65	0.136902
GDNF	CD4+ EM CD27- CD28- CD57+/CD4+	65	0.135673
CXCL6	CD4+ EM CD27- CD28- CD57+/CD4+	65	-0.13665
OPG	CD4+ EM PD1+/CD4+	65	-0.136497
CXCL1	CD4+ EM PD1+/CD4+	65	0.139143
TGF-α	CD4+ TEMRA/CD4+	65	-0.136514
IL13	CD4+ TEMRA/CD4+	65	0.136027
IL-24	CD4+ TEMRA CD27-/CD4+	65	0.138036
LIF	CD4+ TEMRA CD27-/CD4+	65	0.138153
LIF	CD4+ TEMRA CD27- CD28-/CD4+	65	0.136535
ADA	CD4+ TEMRA CD27- CD28- CD57+/CD4+	65	-0.136874
HGF	CD4+ TEMRA PD1+/CD4+	65	0.136148
TSLP	CD8+ Naive/CD8+	65	-0.138445
CCL3	CD8+ Naive/CD8+	65	-0.135846
CCL4	CD8+ CM/CD8+	65	-0.136746
CCL23	CD8+ EM CD28-/CD8+	65	-0.136301
IL13	CD8+ EM CD28- CD27-/CD8+	65	-0.135622
TNF	CD8+ EM CD28- CD27-/CD8+	65	-0.138259
OSM	CD8+ EM CD28- CD27- CD57+/CD8+	65	0.137883
FGF-23	CD8+ EM CD28- CD27- CD57+/CD8+	65	-0.135806
FGF-21	CD8+ EM CD28- CD27- CD57+/CD8+	65	0.13685
IL2	CD8+ EM PD1+/CD8+	65	0.138574
CD244	CD8+ TEMRA/CD8+	65	0.138837
PD-L1	CD8+ TEMRA CD28-/CD8+	65	0.137534
CXCL5	CD8+ TEMRA CD28-/CD8+	65	-0.136042
CDCP1	CD8+ TEMRA CD28- CD27-/CD8+	65	0.139012
CD40	CD8+ TEMRA CD28- CD27-/CD8+	65	0.135903
CXCL10	CD8+ TEMRA CD28- CD27- CD57+/CD8+	65	0.137718
FGF-19	CD8+ TEMRA CD28- CD27- CD57+/CD8+	65	0.135998
TWEAK	CD8+ TEMRA CD28- CD27- CD57+/CD8+	65	-0.136475
IL-1α	CD8+ TEMRA CD127-/CD8+	65	0.136623
TNFRSF9	CD8+ TEMRA PD1+/CD8+	65	0.138639
IL4	CD4+ TEMRA/CD4+	65	-0.135344
IL-18R1	CD8+ TEMRA PD1+/CD8+	65	0.135419
DNER	CD8+ EM CD28- CD27-/CD8+	65	-0.135111
VEGFA	CD4+ CM/CD4+	65	-0.134907
CCL23	CD8+ EM CD28- CD27-/CD8+	65	-0.134854
CCL11	CD4+ EM/CD4+	65	0.134225
Flt3L	CD4+ EM PD1+/CD4+	65	-0.134705
CX3CL1	CD4+ TEMRA CD27- CD28-/CD4+	65	0.134282
TNFSF14	CD8+ CM/CD8+	65	-0.134288
CD40	CD8+ EM PD1+/CD8+	65	-0.134356
IL-10RB	CD8+ TEMRA CD28-/CD8+	65	0.134316
CXCL1	CD8+ TEMRA/CD8+	65	0.134006
IL8	CD8+ TEMRA CD28- CD27-/CD8+	65	0.133707
IL33	CD4+ EM CD27- CD28- CD57+/CD4+	65	-0.133522
SLAMF1	CD4+ EM CD27- CD28-/CD4+	65	0.133418
IL18	CD4+ CM/CD4+	65	0.132299
IL10	CD4+ CM/CD4+	65	-0.132255
CXCL6	CD4+ EM CD27- CD28-/CD4+	65	-0.13217
IL-20RA	CD4+ EM CD27- CD28- CD57+/CD4+	65	-0.13208
MMP-10	CD4+ TEMRA CD27- CD28-/CD4+	65	0.132007
IL-17A	CD8+ EM CD28- CD27- CD57+/CD8+	65	-0.132043
DNER	CD8+ EM CD28- CD27- CD57+/CD8+	65	-0.132417
IL-15RA	CD8+ EM PD1+/CD8+	65	-0.132693
IL-22 RA1	CD8+ EM PD1+/CD8+	65	0.132686
CCL11	CD8+ TEMRA/CD8+	65	0.133002
IL10	CD8+ TEMRA CD28-/CD8+	65	0.132287
TGF-β1	CD8+ TEMRA CD28- CD27- CD57+/CD8+	65	-0.13279
NT-3	CD8+ TEMRA PD1+/CD8+	65	0.132978
CCL20	CD4+ Naive/CD4+	65	-0.129097
VEGFA	CD4+ EM/CD4+	65	-0.130909
IL13	CD4+ EM/CD4+	65	-0.129173
IL13	CD4+ EM CD27-/CD4+	65	-0.131164
CCL4	CD4+ EM CD27- CD28- CD57+/CD4+	65	0.129727
4E-BP1	CD4+ EM CD27- CD28- CD57+/CD4+	65	0.130362
FGF-23	CD4+ TEMRA/CD4+	65	0.12928
FGF-21	CD4+ TEMRA CD27- CD28-/CD4+	65	0.131214
STAMBP	CD4+ TEMRA PD1+/CD4+	65	0.131646
SLAMF1	CD8+ CM/CD8+	65	-0.131408
DNER	CD8+ CM/CD8+	65	0.129589
LIF	CD8+ CM/CD8+	65	-0.130214
LIF	CD8+ EM/CD8+	65	-0.131325
SLAMF1	CD8+ EM CD28-/CD8+	65	0.130199
IL13	CD8+ EM CD28-/CD8+	65	-0.129176
TGF-α	CD8+ EM CD28- CD27-/CD8+	65	0.129857
HGF	CD8+ EM CD28- CD27-/CD8+	65	0.129936
GDNF	CD8+ EM CD28- CD27- CD57+/CD8+	65	-0.129069
CCL23	CD8+ EM CD28- CD27- CD57+/CD8+	65	-0.130763
IL6	CD8+ EM CD127-/CD8+	65	0.130189
MCP-4	CD8+ EM CD127-/CD8+	65	-0.12925
IL33	CD8+ EM PD1+/CD8+	65	0.130713
SCF	CD8+ TEMRA/CD8+	65	-0.130025
CD40	CD8+ TEMRA CD28-/CD8+	65	0.131052
IL4	CD8+ TEMRA CD28-/CD8+	65	0.129848
ADA	CD8+ TEMRA CD28- CD27- CD57+/CD8+	65	-0.129176
IL-15RA	CD8+ TEMRA PD1+/CD8+	65	0.12991
IL4	CD8+ TEMRA PD1+/CD8+	65	0.12924
CCL28	CD8+ EM CD28- CD27-/CD8+	65	0.128968
TGF-β1	CD4+ EM PD1+/CD4+	65	-0.128675
OSM	CD4+ EM PD1+/CD4+	65	0.128711
CST5	CD4+ CM/CD4+	65	0.127863
CXCL1	CD4+ EM CD27-/CD4+	65	0.127963
TNFSF14	CD4+ EM CD27- CD28- CD57+/CD4+	65	-0.127693
CXCL1	CD4+ TEMRA/CD4+	65	0.128194
CXCL5	CD4+ TEMRA/CD4+	65	-0.127758
IL-1α	CD8+ EM CD28- CD27-/CD8+	65	-0.128426
HGF	CD8+ EM CD28- CD27- CD57+/CD8+	65	0.128312
CXCL6	CD8+ EM CD127-/CD8+	65	-0.12814
CD8A	CD8+ EM PD1+/CD8+	65	-0.127882
DNER	CD8+ TEMRA/CD8+	65	-0.128227
FGF-5	CD8+ EM CD28-/CD8+	65	-0.127548
IL-10RB	CD8+ EM CD28- CD27-/CD8+	65	-0.127462
IL-17A	CD8+ EM CD28- CD27-/CD8+	65	-0.127346
IL-1α	CD8+ EM CD28- CD27- CD57+/CD8+	65	-0.127212
ARTN	CD4+ EM PD1+/CD4+	65	-0.126884
DNER	CD4+ EM CD27-/CD4+	65	0.126771
CASP-8	CD4+ Naive/CD4+	65	-0.126149
IL-20	CD4+ TEMRA CD27-/CD4+	65	0.1261
VEGFA	CD4+ TEMRA CD27- CD28- CD57+/CD4+	65	0.126247
IL-20	CD8+ TEMRA/CD8+	65	0.126292
FGF-5	CD8+ TEMRA CD127-/CD8+	65	0.12645
TNF	CD8+ EM CD127-/CD8+	65	-0.125922
IL18	CD8+ TEMRA CD28- CD27- CD57+/CD8+	65	-0.125825
LIF	CD4+ CM/CD4+	65	-0.124633
IL-10RB	CD4+ EM CD27-/CD4+	65	0.125059
HGF	CD4+ EM CD27-/CD4+	65	0.125298
CCL28	CD4+ EM CD27-/CD4+	65	0.125062
IL4	CD4+ TEMRA CD27-/CD4+	65	-0.124899
IL6	CD8+ EM CD28-/CD8+	65	0.125311
IL6	CD8+ EM CD28- CD27-/CD8+	65	0.124891
CX3CL1	CD8+ EM CD28- CD27-/CD8+	65	-0.124697
CD6	CD8+ EM CD127-/CD8+	65	-0.125569
CX3CL1	CD8+ TEMRA/CD8+	65	0.124749
TRAIL	CD8+ TEMRA CD28-/CD8+	65	-0.125329
CCL3	CD8+ TEMRA CD28- CD27- CD57+/CD8+	65	0.125221
CCL25	CD4+ TEMRA/CD4+	65	0.124428
4E-BP1	CD4+ Naive/CD4+	65	-0.124086
GDNF	CD8+ Naive/CD8+	65	-0.123921
TGF-β1	CD8+ Naive/CD8+	65	0.123747
CXCL9	CD8+ EM/CD8+	65	-0.123696
IL13	CD8+ EM CD28- CD27- CD57+/CD8+	65	-0.123748
VEGFA	CD8+ EM CD127-/CD8+	65	-0.124193
MCP-1	CD8+ EM PD1+/CD8+	65	-0.123738
SLAMF1	CD4+ EM CD27-/CD4+	65	0.123383
FGF-23	CD8+ EM CD28- CD27-/CD8+	65	-0.123091
ST1A1	CD8+ TEMRA/CD8+	65	-0.123157
IL5	CD8+ EM CD127-/CD8+	65	-0.122914
IL18	CD4+ TEMRA CD27- CD28- CD57+/CD4+	65	-0.122751
CXCL6	CD8+ EM/CD8+	65	-0.122645
LIF	CD4+ Naive/CD4+	65	0.121482
MMP-10	CD4+ EM CD27- CD28-/CD4+	65	0.121711
TGF-β1	CD4+ EM CD27- CD28- CD57+/CD4+	65	-0.121427
CCL28	CD4+ TEMRA/CD4+	65	0.121945
IL-12B	CD4+ TEMRA CD27- CD28-/CD4+	65	-0.121443
CCL3	CD4+ TEMRA CD27- CD28-/CD4+	65	0.122084
OPG	CD4+ TEMRA CD27- CD28- CD57+/CD4+	65	0.121961
CD8A	CD4+ TEMRA PD1+/CD4+	65	0.121734
SLAMF1	CD8+ EM CD28- CD27-/CD8+	65	0.121392
TNFSF14	CD8+ EM CD28- CD27- CD57+/CD8+	65	-0.121664
LIF	CD8+ EM CD28- CD27- CD57+/CD8+	65	-0.122047
CXCL11	CD8+ TEMRA CD127-/CD8+	65	0.121774
CD5	CD8+ EM CD127-/CD8+	65	-0.121218
CXCL10	CD4+ EM CD27-/CD4+	65	0.120261
CX3CL1	CD4+ EM CD27- CD28- CD57+/CD4+	65	0.120988
GDNF	CD4+ EM PD1+/CD4+	65	0.120216
IL18	CD4+ TEMRA CD27-/CD4+	65	-0.120261
IL-2RB	CD4+ TEMRA CD27- CD28-/CD4+	65	-0.119917
FGF-23	CD4+ TEMRA CD27- CD28-/CD4+	65	0.119721
IL10	CD4+ TEMRA CD27- CD28-/CD4+	65	0.120771
IL4	CD4+ TEMRA CD27- CD28- CD57+/CD4+	65	-0.120279
TWEAK	CD4+ TEMRA CD27- CD28- CD57+/CD4+	65	-0.120471
IL18	CD8+ CM/CD8+	65	0.119757
IL7	CD8+ EM CD28-/CD8+	65	0.119515
CX3CL1	CD8+ EM CD28-/CD8+	65	-0.120042
SLAMF1	CD8+ EM CD127-/CD8+	65	0.119482
CXCL10	CD8+ EM CD127-/CD8+	65	-0.120855
TNFRSF9	CD8+ EM CD127-/CD8+	65	-0.119634
TSLP	CD8+ TEMRA CD28-/CD8+	65	0.119434
CD244	CD8+ TEMRA CD28- CD27-/CD8+	65	0.120369
4E-BP1	CD8+ TEMRA CD28- CD27-/CD8+	65	0.119636
CXCL6	CD8+ TEMRA PD1+/CD8+	65	0.119941
CST5	CD4+ EM PD1+/CD4+	65	0.119082
Flt3L	CD4+ TEMRA CD27-/CD4+	65	0.119035
IFN-γ	CD8+ EM/CD8+	65	-0.119081
NT-3	CD4+ Naive/CD4+	65	0.117936
IL-15RA	CD4+ EM CD27-/CD4+	65	0.118879
CD8A	CD4+ EM CD27- CD28-/CD4+	65	-0.118543
SCF	CD4+ EM PD1+/CD4+	65	-0.118699
OPG	CD4+ TEMRA/CD4+	65	0.118347
MMP-10	CD4+ TEMRA CD27-/CD4+	65	0.118588
MCP-2	CD4+ TEMRA CD27- CD28-/CD4+	65	-0.118106
MMP-10	CD4+ TEMRA CD27- CD28- CD57+/CD4+	65	0.118629
CX3CL1	CD4+ TEMRA CD27- CD28- CD57+/CD4+	65	0.118222
CD244	CD8+ Naive/CD8+	65	-0.118162
IL7	CD8+ EM PD1+/CD8+	65	-0.118424
IL10	CD8+ TEMRA CD28- CD27-/CD8+	65	0.117936
IL-18R1	CD4+ Naive/CD4+	65	-0.115057
ARTN	CD4+ Naive/CD4+	65	0.115412
Flt3L	CD4+ Naive/CD4+	65	-0.114139
NT-3	CD4+ CM/CD4+	65	-0.116775
CD8A	CD4+ EM/CD4+	65	-0.11626
4E-BP1	CD4+ EM/CD4+	65	0.115443
STAMBP	CD4+ EM/CD4+	65	-0.114488
MMP-10	CD4+ EM CD27-/CD4+	65	0.116856
TGF-β1	CD4+ EM CD27- CD28-/CD4+	65	-0.114664
β-NGF	CD4+ EM CD27- CD28-/CD4+	65	-0.116088
IL-10RB	CD4+ EM CD27- CD28- CD57+/CD4+	65	0.116447
HGF	CD4+ EM CD27- CD28- CD57+/CD4+	65	0.117675
β-NGF	CD4+ EM PD1+/CD4+	65	-0.116355
IL-24	CD4+ EM PD1+/CD4+	65	0.115166
CASP-8	CD4+ EM PD1+/CD4+	65	0.115714
uPA	CD4+ TEMRA/CD4+	65	0.117369
IL33	CD4+ TEMRA CD27-/CD4+	65	-0.114365
IL18	CD4+ TEMRA CD27- CD28-/CD4+	65	-0.115887
TGF-α	CD4+ TEMRA CD27- CD28- CD57+/CD4+	65	-0.114384
OSM	CD4+ TEMRA PD1+/CD4+	65	0.114199
CD8A	CD8+ Naive/CD8+	65	-0.117091
MMP-10	CD8+ Naive/CD8+	65	0.116675
IL-17C	CD8+ EM/CD8+	65	-0.116073
SLAMF1	CD8+ EM/CD8+	65	0.116671
TNFRSF9	CD8+ EM/CD8+	65	-0.117269
TGF-α	CD8+ EM CD28-/CD8+	65	0.114771
TNFSF14	CD8+ EM CD28-/CD8+	65	-0.116782
IL-10RB	CD8+ EM CD28-/CD8+	65	-0.117626
GDNF	CD8+ EM CD28- CD27-/CD8+	65	-0.115639
FGF-21	CD8+ EM CD28- CD27-/CD8+	65	0.114171
FGF-19	CD8+ EM CD28- CD27-/CD8+	65	0.11426
MMP-10	CD8+ EM PD1+/CD8+	65	-0.114991
TSLP	CD8+ TEMRA/CD8+	65	0.115379
IL-12B	CD8+ TEMRA/CD8+	65	-0.115521
IL10	CD8+ TEMRA/CD8+	65	0.115714
TRAIL	CD8+ TEMRA CD28- CD27-/CD8+	65	-0.115163
CXCL9	CD8+ TEMRA CD28- CD27-/CD8+	65	0.114992
OSM	CD8+ TEMRA CD28- CD27-/CD8+	65	0.116158
IL10	CD8+ TEMRA CD28- CD27- CD57+/CD8+	65	0.116818
CCL23	CD8+ TEMRA CD28- CD27- CD57+/CD8+	65	0.1146
IL-12B	CD8+ TEMRA CD127-/CD8+	65	-0.115923
SCF	CD4+ Naive/CD4+	65	0.108645
STAMBP	CD4+ Naive/CD4+	65	0.112042
CDCP1	CD4+ CM/CD4+	65	-0.110502
CX3CL1	CD4+ CM/CD4+	65	-0.112819
TGF-α	CD4+ EM/CD4+	65	0.112185
MCP-4	CD4+ EM/CD4+	65	0.112084
SIRT2	CD4+ EM/CD4+	65	-0.110831
IL4	CD4+ EM/CD4+	65	0.113816
AXIN1	CD4+ EM CD27- CD28-/CD4+	65	-0.108159
TNFSF14	CD4+ EM CD27- CD28-/CD4+	65	-0.1103
NRTN	CD4+ EM CD27- CD28- CD57+/CD4+	65	-0.111763
CD244	CD4+ TEMRA/CD4+	65	0.112245
CST5	CD4+ TEMRA/CD4+	65	-0.113034
CXCL10	CD4+ TEMRA/CD4+	65	0.109498
IL33	CD4+ TEMRA/CD4+	65	-0.111305
uPA	CD4+ TEMRA CD27-/CD4+	65	0.11152
FGF-21	CD4+ TEMRA CD27-/CD4+	65	0.108206
CX3CL1	CD4+ TEMRA CD27-/CD4+	65	0.108551
IL-18R1	CD4+ TEMRA CD27- CD28-/CD4+	65	0.110374
IL33	CD4+ TEMRA CD27- CD28-/CD4+	65	-0.109613
NRTN	CD4+ TEMRA CD27- CD28-/CD4+	65	-0.108276
MMP-1	CD4+ TEMRA CD27- CD28- CD57+/CD4+	65	0.113602
NRTN	CD4+ TEMRA CD27- CD28- CD57+/CD4+	65	-0.108078
AXIN1	CD4+ TEMRA PD1+/CD4+	65	0.11174
IL-2RB	CD4+ TEMRA PD1+/CD4+	65	-0.109164
MMP-10	CD4+ TEMRA PD1+/CD4+	65	0.112717
IL10	CD4+ TEMRA PD1+/CD4+	65	0.11239
SIRT2	CD4+ TEMRA PD1+/CD4+	65	0.113027
IL4	CD4+ TEMRA PD1+/CD4+	65	-0.108754
IL-1α	CD8+ Naive/CD8+	65	0.113124
TGF-α	CD8+ Naive/CD8+	65	-0.112681
TNFSF14	CD8+ Naive/CD8+	65	0.107951
IL-24	CD8+ Naive/CD8+	65	-0.107943
IL7	CD8+ CM/CD8+	65	-0.109419
OSM	CD8+ CM/CD8+	65	-0.112776
MMP-1	CD8+ CM/CD8+	65	-0.111288
CD244	CD8+ EM/CD8+	65	-0.112057
CD6	CD8+ EM/CD8+	65	-0.109163
FGF-5	CD8+ EM/CD8+	65	-0.111269
CD5	CD8+ EM/CD8+	65	-0.108617
IL-20	CD8+ EM/CD8+	65	-0.108839
IL-17A	CD8+ EM CD28-/CD8+	65	-0.109588
SCF	CD8+ EM CD28-/CD8+	65	-0.110852
TRANCE	CD8+ EM CD28-/CD8+	65	-0.109838
TNF	CD8+ EM CD28-/CD8+	65	-0.109616
LIF	CD8+ EM CD28-/CD8+	65	-0.108339
IL-20RA	CD8+ EM CD28- CD27-/CD8+	65	-0.110598
IL-22 RA1	CD8+ EM CD28- CD27-/CD8+	65	-0.110967
ST1A1	CD8+ EM CD28- CD27-/CD8+	65	0.108168
CDCP1	CD8+ EM CD28- CD27- CD57+/CD8+	65	-0.107874
IL-20RA	CD8+ EM CD28- CD27- CD57+/CD8+	65	-0.108787
LIF-R	CD8+ EM CD28- CD27- CD57+/CD8+	65	-0.108409
IL-15RA	CD8+ EM CD28- CD27- CD57+/CD8+	65	-0.109547
MMP-10	CD8+ EM CD28- CD27- CD57+/CD8+	65	-0.111545
MCP-1	CD8+ EM CD127-/CD8+	65	-0.111212
AXIN1	CD8+ EM CD127-/CD8+	65	-0.109368
IL-15RA	CD8+ EM CD127-/CD8+	65	-0.110122
β-NGF	CD8+ EM CD127-/CD8+	65	0.111542
TNF	CD8+ EM PD1+/CD8+	65	-0.107882
MCP-1	CD8+ TEMRA/CD8+	65	0.108166
TRAIL	CD8+ TEMRA/CD8+	65	-0.108288
OSM	CD8+ TEMRA/CD8+	65	0.109906
TNFRSF9	CD8+ TEMRA/CD8+	65	0.109846
NT-3	CD8+ TEMRA/CD8+	65	0.10811
SLAMF1	CD8+ TEMRA CD28-/CD8+	65	0.113399
ST1A1	CD8+ TEMRA CD28-/CD8+	65	-0.112738
FGF-21	CD8+ TEMRA CD28- CD27-/CD8+	65	0.109992
Flt3L	CD8+ TEMRA CD28- CD27- CD57+/CD8+	65	-0.111129
NRTN	CD8+ TEMRA CD28- CD27- CD57+/CD8+	65	-0.110794
CCL4	CD8+ TEMRA CD127-/CD8+	65	0.110674
MMP-1	CD8+ TEMRA CD127-/CD8+	65	0.109877
MCP-1	CD8+ TEMRA PD1+/CD8+	65	0.109031
CCL25	CD4+ EM CD27-/CD4+	65	0.107323
CXCL5	CD4+ EM CD27- CD28- CD57+/CD4+	65	-0.107466
IL-20RA	CD8+ Naive/CD8+	65	0.107466
CCL19	CD8+ Naive/CD8+	65	-0.107306
IL-10RB	CD8+ EM/CD8+	65	-0.107679
CXCL5	CD8+ EM/CD8+	65	0.107336
CXCL5	CD4+ EM CD27- CD28-/CD4+	65	-0.107217
IL2	CD4+ Naive/CD4+	65	0.102796
TSLP	CD4+ Naive/CD4+	65	-0.10519
IL-24	CD4+ Naive/CD4+	65	-0.104197
NRTN	CD4+ Naive/CD4+	65	0.103743
CXCL1	CD4+ EM/CD4+	65	0.106301
SLAMF1	CD4+ EM/CD4+	65	0.104962
IL-18R1	CD4+ EM/CD4+	65	0.103169
MCP-2	CD4+ EM/CD4+	65	0.105526
CDCP1	CD4+ EM CD27-/CD4+	65	0.105824
IL7	CD4+ EM CD27-/CD4+	65	-0.10563
TRAIL	CD4+ EM CD27-/CD4+	65	-0.103726
IL-1α	CD4+ EM CD27-/CD4+	65	-0.103143
FGF-21	CD4+ EM CD27-/CD4+	65	0.103185
β-NGF	CD4+ EM CD27-/CD4+	65	-0.105646
SCF	CD4+ EM CD27- CD28-/CD4+	65	-0.106377
CD244	CD4+ EM CD27- CD28- CD57+/CD4+	65	-0.103177
SCF	CD4+ EM CD27- CD28- CD57+/CD4+	65	-0.103691
SLAMF1	CD4+ EM CD27- CD28- CD57+/CD4+	65	0.106278
IL-20RA	CD4+ EM PD1+/CD4+	65	-0.105389
IL13	CD4+ EM PD1+/CD4+	65	-0.104863
IL-2RB	CD4+ TEMRA/CD4+	65	-0.104373
IL-24	CD4+ TEMRA/CD4+	65	0.10677
TNFRSF9	CD4+ TEMRA/CD4+	65	0.103113
IL-2RB	CD4+ TEMRA CD27-/CD4+	65	-0.104825
TGF-α	CD4+ TEMRA CD27-/CD4+	65	-0.104639
CCL23	CD4+ TEMRA CD27-/CD4+	65	0.106161
NRTN	CD4+ TEMRA CD27-/CD4+	65	-0.102708
MCP-2	CD4+ TEMRA CD27-/CD4+	65	-0.102723
CCL25	CD4+ TEMRA CD27-/CD4+	65	0.102972
IL4	CD4+ TEMRA CD27- CD28-/CD4+	65	-0.103769
IL-24	CD4+ TEMRA CD27- CD28- CD57+/CD4+	65	0.104695
Flt3L	CD4+ TEMRA CD27- CD28- CD57+/CD4+	65	0.103986
NT-3	CD4+ TEMRA CD27- CD28- CD57+/CD4+	65	-0.102802
ADA	CD8+ CM/CD8+	65	-0.104442
IL8	CD8+ EM/CD8+	65	-0.106255
4E-BP1	CD8+ EM/CD8+	65	-0.106388
IL-20RA	CD8+ EM CD28-/CD8+	65	-0.105395
IL-15RA	CD8+ EM CD28-/CD8+	65	-0.102675
CCL28	CD8+ EM CD28-/CD8+	65	0.105151
DNER	CD8+ EM CD28-/CD8+	65	-0.105832
LIF	CD8+ EM CD28- CD27-/CD8+	65	-0.106406
IL-22 RA1	CD8+ EM CD28- CD27- CD57+/CD8+	65	-0.106061
IL-10RB	CD8+ EM CD127-/CD8+	65	-0.10701
CASP-8	CD8+ EM CD127-/CD8+	65	-0.104138
NT-3	CD8+ EM CD127-/CD8+	65	-0.103162
CCL20	CD8+ EM CD127-/CD8+	65	-0.104359
IL-2RB	CD8+ TEMRA/CD8+	65	0.103489
PD-L1	CD8+ TEMRA CD28- CD27-/CD8+	65	0.105042
IL4	CD8+ TEMRA CD28- CD27-/CD8+	65	0.104629
CD5	CD8+ TEMRA CD28- CD27- CD57+/CD8+	65	0.10284
CCL28	CD8+ TEMRA CD28- CD27- CD57+/CD8+	65	0.103262
TNF	CD8+ TEMRA CD127-/CD8+	65	0.106047
TGF-β1	CD8+ TEMRA PD1+/CD8+	65	0.106412
CCL3	CD8+ TEMRA PD1+/CD8+	65	0.106689
PD-L1	CD8+ EM/CD8+	65	-0.102524
EN-RAGE	CD4+ EM CD27-/CD4+	65	0.102366
CASP-8	CD4+ EM CD27-/CD4+	65	0.102208
CASP-8	CD4+ TEMRA CD27- CD28- CD57+/CD4+	65	-0.102045
FGF-21	CD8+ EM CD28-/CD8+	65	0.101929
CCL3	CD8+ EM CD28-/CD8+	65	-0.101958
CCL11	CD8+ TEMRA CD28- CD27-/CD8+	65	0.101848
β-NGF	CD4+ EM CD27- CD28- CD57+/CD4+	65	-0.101749
IL-22 RA1	CD4+ Naive/CD4+	65	0.100836
PD-L1	CD4+ CM/CD4+	65	-0.101059
IL18	CD4+ EM/CD4+	65	0.100115
β-NGF	CD4+ EM/CD4+	65	-0.100861
CCL3	CD4+ EM/CD4+	65	0.100444
IL-20	CD4+ EM CD27-/CD4+	65	-0.100429
LIF	CD4+ EM CD27-/CD4+	65	-0.100188
AXIN1	CD4+ EM CD27- CD28- CD57+/CD4+	65	-0.100044
LIF	CD4+ EM CD27- CD28- CD57+/CD4+	65	-0.100124
CXCL11	CD4+ EM PD1+/CD4+	65	0.100469
LIF	CD4+ TEMRA/CD4+	65	0.101391
IL-1α	CD4+ TEMRA CD27-/CD4+	65	-0.100405
ADA	CD4+ TEMRA CD27- CD28-/CD4+	65	-0.100473
MCP-2	CD4+ TEMRA CD27- CD28- CD57+/CD4+	65	-0.100948
CCL19	CD8+ EM/CD8+	65	0.10032
TNFSF14	CD8+ EM CD28- CD27-/CD8+	65	-0.100137
MMP-1	CD8+ EM CD28- CD27- CD57+/CD8+	65	0.101247
CXCL9	CD8+ EM PD1+/CD8+	65	-0.101208
CXCL11	CD8+ TEMRA/CD8+	65	0.100738
β-NGF	CD8+ TEMRA/CD8+	65	-0.100084
IL-10RA	CD8+ TEMRA CD127-/CD8+	65	0.0999397
IL8	CD8+ EM CD28- CD27-/CD8+	65	0.0998557
IL7	CD4+ EM/CD4+	65	-0.0994712
IL-20	CD8+ EM CD28- CD27-/CD8+	65	-0.0994681
IL-20	CD4+ EM CD27- CD28-/CD4+	65	-0.0990428
CASP-8	CD4+ TEMRA PD1+/CD4+	65	-0.098972
IL-1α	CD8+ EM CD28-/CD8+	65	-0.0990232
CXCL6	CD4+ TEMRA CD27- CD28- CD57+/CD4+	65	-0.0988827
CASP-8	CD8+ TEMRA CD28- CD27-/CD8+	65	-0.0986248
IL-22 RA1	CD8+ EM CD28-/CD8+	65	-0.0984984
TNFSF14	CD4+ EM CD27-/CD4+	65	-0.0981009
STAMBP	CD4+ EM CD27-/CD4+	65	-0.098124
IL-20	CD4+ EM CD27- CD28- CD57+/CD4+	65	-0.0981944
CCL23	CD4+ TEMRA CD27- CD28-/CD4+	65	0.0983983
4E-BP1	CD8+ TEMRA PD1+/CD8+	65	-0.0980873
IL33	CD4+ TEMRA CD27- CD28- CD57+/CD4+	65	-0.0979796
CD8A	CD4+ EM CD27- CD28- CD57+/CD4+	65	-0.0978103
IL18	CD8+ TEMRA CD28- CD27-/CD8+	65	-0.0977406
TGF-β1	CD4+ Naive/CD4+	65	0.095348
SLAMF1	CD4+ Naive/CD4+	65	-0.0911947
CCL11	CD4+ Naive/CD4+	65	-0.0928296
LIF-R	CD4+ Naive/CD4+	65	-0.0964984
CCL23	CD4+ Naive/CD4+	65	0.0965
CXCL1	CD4+ CM/CD4+	65	-0.0923704
IL-10RA	CD4+ CM/CD4+	65	0.0910114
STAMBP	CD4+ CM/CD4+	65	-0.0935514
IL2	CD4+ EM/CD4+	65	-0.0932406
MMP-1	CD4+ EM/CD4+	65	-0.0897093
CXCL5	CD4+ EM/CD4+	65	0.0951151
IL-12B	CD4+ EM/CD4+	65	-0.0921064
CD8A	CD4+ EM CD27-/CD4+	65	-0.0910666
IL2	CD4+ EM CD27-/CD4+	65	-0.0933228
FGF-23	CD4+ EM CD27-/CD4+	65	0.0940016
SIRT2	CD4+ EM CD27-/CD4+	65	-0.090414
IL13	CD4+ EM CD27- CD28-/CD4+	65	-0.0897462
NRTN	CD4+ EM CD27- CD28-/CD4+	65	-0.0908731
STAMBP	CD4+ EM CD27- CD28-/CD4+	65	-0.0934604
IL2	CD4+ EM CD27- CD28- CD57+/CD4+	65	-0.0919304
IL18	CD4+ EM CD27- CD28- CD57+/CD4+	65	0.0963472
IL-24	CD4+ EM CD27- CD28- CD57+/CD4+	65	-0.0955019
STAMBP	CD4+ EM CD27- CD28- CD57+/CD4+	65	-0.0917972
TWEAK	CD4+ EM PD1+/CD4+	65	0.0898447
ST1A1	CD4+ EM PD1+/CD4+	65	0.0902458
IL8	CD4+ TEMRA/CD4+	65	0.0929324
TGF-β1	CD4+ TEMRA/CD4+	65	0.0964361
TRAIL	CD4+ TEMRA/CD4+	65	-0.0904599
IL-1α	CD4+ TEMRA/CD4+	65	-0.0958474
FGF-21	CD4+ TEMRA/CD4+	65	0.0905373
IL-10RB	CD4+ TEMRA/CD4+	65	0.0902516
CASP-8	CD4+ TEMRA/CD4+	65	-0.0900541
CX3CL1	CD4+ TEMRA/CD4+	65	0.0908556
CD244	CD4+ TEMRA CD27-/CD4+	65	0.0900373
IL-15RA	CD4+ TEMRA CD27-/CD4+	65	0.0914946
β-NGF	CD4+ TEMRA CD27-/CD4+	65	-0.094766
uPA	CD4+ TEMRA CD27- CD28-/CD4+	65	0.0951714
TGF-α	CD4+ TEMRA CD27- CD28-/CD4+	65	-0.0954065
β-NGF	CD4+ TEMRA CD27- CD28-/CD4+	65	-0.089961
IL7	CD4+ TEMRA PD1+/CD4+	65	0.0971117
CXCL11	CD4+ TEMRA PD1+/CD4+	65	0.0954246
CXCL9	CD4+ TEMRA PD1+/CD4+	65	0.0927228
IL18	CD4+ TEMRA PD1+/CD4+	65	-0.0963238
IL-10RA	CD4+ TEMRA PD1+/CD4+	65	-0.0905243
CD6	CD8+ Naive/CD8+	65	-0.0918455
SCF	CD8+ Naive/CD8+	65	0.0913596
IL-10RB	CD8+ Naive/CD8+	65	-0.0949686
IL10	CD8+ Naive/CD8+	65	0.0916739
IL4	CD8+ Naive/CD8+	65	0.0953843
FGF-5	CD8+ CM/CD8+	65	-0.0946417
IL13	CD8+ EM/CD8+	65	-0.0904494
SIRT2	CD8+ EM/CD8+	65	-0.0910202
ST1A1	CD8+ EM/CD8+	65	0.0898596
ADA	CD8+ EM/CD8+	65	-0.0905031
IL-20	CD8+ EM CD28-/CD8+	65	-0.0910967
IL33	CD8+ EM CD28-/CD8+	65	-0.0897016
CDCP1	CD8+ EM CD28- CD27-/CD8+	65	-0.0944543
MMP-1	CD8+ EM CD28- CD27-/CD8+	65	0.0926849
CD5	CD8+ EM CD28- CD27-/CD8+	65	-0.0968939
IL33	CD8+ EM CD28- CD27-/CD8+	65	-0.0920995
NT-3	CD8+ EM CD28- CD27-/CD8+	65	-0.0912386
IL6	CD8+ EM CD28- CD27- CD57+/CD8+	65	0.0929524
CST5	CD8+ EM CD28- CD27- CD57+/CD8+	65	-0.0943415
TSLP	CD8+ EM CD28- CD27- CD57+/CD8+	65	0.0970607
TGF-α	CD8+ EM CD28- CD27- CD57+/CD8+	65	0.093565
CXCL5	CD8+ EM CD28- CD27- CD57+/CD8+	65	0.0921233
IL-20	CD8+ EM CD28- CD27- CD57+/CD8+	65	-0.0903661
ST1A1	CD8+ EM CD28- CD27- CD57+/CD8+	65	0.0945431
OPG	CD8+ EM CD127-/CD8+	65	-0.0919139
TGF-β1	CD8+ EM CD127-/CD8+	65	-0.0962259
CST5	CD8+ EM CD127-/CD8+	65	-0.0929884
TRANCE	CD8+ EM CD127-/CD8+	65	-0.096714
MMP-10	CD8+ EM CD127-/CD8+	65	-0.0925023
EN-RAGE	CD8+ EM CD127-/CD8+	65	0.0954683
MCP-2	CD8+ EM CD127-/CD8+	65	-0.0928557
SLAMF1	CD8+ EM PD1+/CD8+	65	0.0900069
ARTN	CD8+ EM PD1+/CD8+	65	0.0908022
IFN-γ	CD8+ EM PD1+/CD8+	65	-0.0936096
TNFSF14	CD8+ TEMRA/CD8+	65	0.09136
TWEAK	CD8+ TEMRA/CD8+	65	-0.0967113
IL-2RB	CD8+ TEMRA CD28-/CD8+	65	0.0900695
NT-3	CD8+ TEMRA CD28-/CD8+	65	0.0957023
CXCL1	CD8+ TEMRA CD28- CD27-/CD8+	65	0.0925163
β-NGF	CD8+ TEMRA CD28- CD27-/CD8+	65	-0.0934727
NT-3	CD8+ TEMRA CD28- CD27-/CD8+	65	0.0946471
FGF-23	CD8+ TEMRA CD28- CD27- CD57+/CD8+	65	0.0957713
FGF-5	CD8+ TEMRA CD28- CD27- CD57+/CD8+	65	-0.092626
IL-20	CD8+ TEMRA CD28- CD27- CD57+/CD8+	65	-0.0946453
MCP-2	CD8+ TEMRA CD28- CD27- CD57+/CD8+	65	-0.0898742
IL8	CD8+ TEMRA CD127-/CD8+	65	0.0923919
CD244	CD8+ TEMRA CD127-/CD8+	65	0.0962925
CST5	CD8+ TEMRA CD127-/CD8+	65	-0.095336
IL2	CD8+ TEMRA CD127-/CD8+	65	0.0917986
IFN-γ	CD8+ TEMRA CD127-/CD8+	65	0.0924392
NT-3	CD8+ TEMRA CD127-/CD8+	65	0.0933847
IL7	CD8+ TEMRA PD1+/CD8+	65	0.0968489
IL-17C	CD8+ TEMRA PD1+/CD8+	65	-0.0917347
IL-1α	CD8+ TEMRA PD1+/CD8+	65	0.0933195
TNFSF14	CD8+ TEMRA PD1+/CD8+	65	0.0914271
CCL19	CD8+ TEMRA PD1+/CD8+	65	0.0916666
IL-12B	CD8+ TEMRA PD1+/CD8+	65	0.093424
HGF	CD4+ TEMRA CD27-/CD4+	65	0.0895235
IL-12B	CD4+ TEMRA CD27- CD28- CD57+/CD4+	65	-0.0895008
CD5	CD8+ EM PD1+/CD8+	65	-0.0893706
TWEAK	CD8+ TEMRA CD127-/CD8+	65	-0.0894163
FGF-19	CD8+ TEMRA CD127-/CD8+	65	0.0891771
CASP-8	CD4+ TEMRA CD27- CD28-/CD4+	65	-0.0890289
IL10	CD4+ EM CD27-/CD4+	65	0.0887381
CCL4	CD8+ EM CD28-/CD8+	65	-0.0885529
CXCL11	CD8+ EM CD127-/CD8+	65	0.0884997
TGF-α	CD4+ Naive/CD4+	65	-0.0870872
CXCL11	CD4+ CM/CD4+	65	-0.0870038
IL-2RB	CD4+ CM/CD4+	65	0.0872138
IL-1α	CD4+ EM/CD4+	65	-0.0880128
TNFSF14	CD4+ TEMRA/CD4+	65	0.0878548
β-NGF	CD4+ TEMRA/CD4+	65	-0.0879196
MMP-10	CD4+ TEMRA/CD4+	65	0.0874503
CCL23	CD4+ TEMRA/CD4+	65	0.08748
IL-18R1	CD4+ TEMRA CD27-/CD4+	65	0.0873943
IL-1α	CD4+ TEMRA CD27- CD28-/CD4+	65	-0.0869509
4E-BP1	CD4+ TEMRA PD1+/CD4+	65	0.0882768
IL-1α	CD8+ EM/CD8+	65	-0.0876483
VEGFA	CD8+ EM CD28-/CD8+	65	-0.0875991
MCP-3	CD8+ EM CD28- CD27-/CD8+	65	-0.0874696
MCP-4	CD8+ EM CD28- CD27-/CD8+	65	-0.0880884
LIF-R	CD8+ EM CD28- CD27-/CD8+	65	-0.0869728
SLAMF1	CD8+ EM CD28- CD27- CD57+/CD8+	65	0.0872254
LIF-R	CD8+ EM CD127-/CD8+	65	-0.0870999
ARTN	CD8+ EM CD127-/CD8+	65	-0.0871305
SIRT2	CD8+ TEMRA CD28-/CD8+	65	0.0871421
IL7	CD8+ Naive/CD8+	65	0.0866304
CD5	CD8+ CM/CD8+	65	-0.0865682
SCF	CD4+ CM/CD4+	65	0.0856585
CCL19	CD4+ EM CD27-/CD4+	65	-0.0858437
IL-1α	CD4+ TEMRA CD27- CD28- CD57+/CD4+	65	-0.0858057
ST1A1	CD4+ TEMRA CD27- CD28- CD57+/CD4+	65	0.0864772
TRANCE	CD8+ Naive/CD8+	65	0.0861456
TGF-α	CD8+ CM/CD8+	65	0.0857584
IL-12B	CD8+ EM/CD8+	65	0.0860887
TSLP	CD8+ EM CD28- CD27-/CD8+	65	0.0856507
IL-15RA	CD8+ EM CD28- CD27-/CD8+	65	-0.0857199
NRTN	CD8+ EM CD28- CD27- CD57+/CD8+	65	-0.0857046
IL-20RA	CD8+ EM PD1+/CD8+	65	0.0860047
IL-2RB	CD8+ TEMRA CD28- CD27-/CD8+	65	0.0859412
FGF-21	CD4+ CM/CD4+	65	-0.0849844
CXCL6	CD4+ CM/CD4+	65	-0.085184
IL-15RA	CD4+ TEMRA/CD4+	65	0.0853247
HGF	CD4+ TEMRA CD27- CD28-/CD4+	65	0.0854232
NRTN	CD4+ TEMRA PD1+/CD4+	65	-0.0846031
TNF	CD8+ Naive/CD8+	65	-0.0846106
MCP-4	CD8+ CM/CD8+	65	0.0847307
LIF-R	CD8+ EM CD28-/CD8+	65	-0.0849245
IL-18R1	CD8+ EM CD28-/CD8+	65	-0.0849591
NT-3	CD8+ EM CD28-/CD8+	65	-0.0853816
MCP-3	CD8+ EM CD28- CD27- CD57+/CD8+	65	-0.0851162
CXCL11	CD8+ TEMRA CD28-/CD8+	65	0.0848713
TSLP	CD8+ TEMRA CD28- CD27-/CD8+	65	0.0849046
IL-24	CD8+ TEMRA CD127-/CD8+	65	0.0845771
IL2	CD4+ EM CD27- CD28-/CD4+	65	-0.0844107
CXCL11	CD4+ Naive/CD4+	65	0.0829176
CX3CL1	CD4+ Naive/CD4+	65	0.0835819
IL-20	CD4+ EM/CD4+	65	-0.0836041
CCL25	CD4+ EM/CD4+	65	0.0826652
CX3CL1	CD4+ EM/CD4+	65	-0.0839862
IL-22 RA1	CD4+ EM PD1+/CD4+	65	-0.0829849
CCL23	CD4+ EM PD1+/CD4+	65	0.0830675
NT-3	CD4+ TEMRA CD27- CD28-/CD4+	65	-0.0834121
β-NGF	CD4+ TEMRA CD27- CD28- CD57+/CD4+	65	-0.0828514
IL-1α	CD4+ TEMRA PD1+/CD4+	65	-0.0827721
IL-18R1	CD4+ TEMRA PD1+/CD4+	65	0.083774
CX3CL1	CD4+ TEMRA PD1+/CD4+	65	0.0828128
MMP-1	CD8+ EM CD28-/CD8+	65	0.0839339
CCL3	CD8+ EM CD28- CD27-/CD8+	65	-0.0827117
SIRT2	CD8+ EM CD28- CD27-/CD8+	65	0.083264
FGF-19	CD8+ EM CD28- CD27- CD57+/CD8+	65	0.0828891
AXIN1	CD8+ TEMRA/CD8+	65	0.0841519
MMP-1	CD8+ TEMRA/CD8+	65	0.0827308
SIRT2	CD8+ TEMRA/CD8+	65	0.0840824
CXCL6	CD8+ TEMRA CD28- CD27- CD57+/CD8+	65	-0.08279
IL33	CD8+ TEMRA CD127-/CD8+	65	-0.0830764
IL-10RB	CD4+ TEMRA CD27-/CD4+	65	0.0825145
MMP-10	CD4+ EM/CD4+	65	0.0823931
IL-10RA	CD4+ EM CD27-/CD4+	65	-0.082281
TNFSF14	CD4+ TEMRA CD27-/CD4+	65	0.0822572
DNER	CD4+ Naive/CD4+	65	-0.0815757
IL13	CD4+ CM/CD4+	65	-0.0807311
LIF	CD4+ EM CD27- CD28-/CD4+	65	-0.0808738
MCP-2	CD4+ TEMRA/CD4+	65	-0.081498
CCL11	CD4+ TEMRA CD27- CD28-/CD4+	65	0.0816236
Flt3L	CD4+ TEMRA CD27- CD28-/CD4+	65	0.0817763
IL-20	CD4+ TEMRA CD27- CD28-/CD4+	65	0.0808517
CST5	CD8+ Naive/CD8+	65	-0.0811837
MCP-4	CD8+ Naive/CD8+	65	0.0806663
IL-2RB	CD8+ EM/CD8+	65	-0.0809647
MCP-4	CD8+ EM/CD8+	65	-0.0808936
β-NGF	CD8+ EM/CD8+	65	0.0818413
ARTN	CD8+ EM/CD8+	65	-0.0809211
MMP-10	CD8+ EM/CD8+	65	-0.081975
CXCL11	CD8+ EM CD28-/CD8+	65	0.0810817
MMP-10	CD8+ EM CD28-/CD8+	65	-0.0815854
IL2	CD8+ EM CD28- CD27- CD57+/CD8+	65	-0.0811659
CCL3	CD8+ EM CD28- CD27- CD57+/CD8+	65	-0.0815805
CXCL5	CD8+ TEMRA CD28- CD27-/CD8+	65	-0.0809565
CCL4	CD8+ TEMRA CD28- CD27- CD57+/CD8+	65	0.0807469
ARTN	CD8+ TEMRA CD127-/CD8+	65	0.0818246
IL-24	CD8+ EM CD28- CD27- CD57+/CD8+	65	-0.0803787
CXCL1	CD8+ TEMRA CD28-/CD8+	65	0.0804242
TSLP	CD8+ TEMRA CD28- CD27- CD57+/CD8+	65	0.0803829
CD244	CD4+ Naive/CD4+	65	-0.0798378
MMP-10	CD4+ CM/CD4+	65	0.0797391
MCP-1	CD4+ EM PD1+/CD4+	65	-0.0794269
SIRT2	CD4+ EM PD1+/CD4+	65	0.0796335
IL-20	CD4+ TEMRA CD27- CD28- CD57+/CD4+	65	0.0796725
IL33	CD4+ TEMRA PD1+/CD4+	65	-0.0799497
TSLP	CD8+ CM/CD8+	65	0.0794517
NRTN	CD8+ CM/CD8+	65	0.0802092
CD5	CD8+ EM CD28-/CD8+	65	-0.0796046
IL2	CD8+ EM CD28- CD27-/CD8+	65	-0.0801195
IL7	CD8+ TEMRA CD28- CD27- CD57+/CD8+	65	-0.0794283
CCL25	CD8+ TEMRA PD1+/CD8+	65	0.0799934
CXCL11	CD8+ Naive/CD8+	65	0.0793492
IL-24	CD4+ CM/CD4+	65	0.0791405
IL-2RB	CD8+ CM/CD8+	65	-0.0791336
MCP-4	CD8+ EM CD28-/CD8+	65	-0.0790659
CXCL9	CD8+ TEMRA CD28- CD27- CD57+/CD8+	65	0.0788874
CST5	CD8+ TEMRA/CD8+	65	-0.0787745
SIRT2	CD8+ TEMRA PD1+/CD8+	65	0.0786209
OSM	CD4+ Naive/CD4+	65	-0.0784664
CD244	CD4+ EM CD27-/CD4+	65	-0.0782003
EN-RAGE	CD8+ EM/CD8+	65	0.0782036
CX3CL1	CD8+ TEMRA CD28- CD27- CD57+/CD8+	65	0.0781347
TWEAK	CD4+ TEMRA CD27-/CD4+	65	-0.0779355
CDCP1	CD8+ EM PD1+/CD8+	65	-0.0778619
IL-10RB	CD8+ TEMRA CD28- CD27- CD57+/CD8+	65	0.0778647
Flt3L	CD4+ EM CD27- CD28-/CD4+	65	-0.0776282
TNFRSF9	CD4+ EM CD27- CD28- CD57+/CD4+	65	0.0775859
CXCL6	CD4+ TEMRA CD27- CD28-/CD4+	65	-0.0774501
CD244	CD8+ EM CD28-/CD8+	65	-0.077474
CXCL10	CD8+ EM CD28- CD27-/CD8+	65	-0.0776944
CASP-8	CD4+ TEMRA CD27-/CD4+	65	-0.077219
IL-20RA	CD4+ CM/CD4+	65	-0.076942
ST1A1	CD4+ EM CD27- CD28- CD57+/CD4+	65	-0.0770882
NRTN	CD8+ EM/CD8+	65	0.0769353
MMP-10	CD8+ EM CD28- CD27-/CD8+	65	-0.0768973
MCP-3	CD4+ EM CD27-/CD4+	65	0.0765187
CST5	CD8+ EM/CD8+	65	0.07667
IL-20RA	CD8+ TEMRA/CD8+	65	-0.0764896
4E-BP1	CD8+ TEMRA CD28- CD27- CD57+/CD8+	65	0.0766154
CCL23	CD4+ EM CD27-/CD4+	65	0.0756751
CCL23	CD4+ EM CD27- CD28-/CD4+	65	0.0759331
IL-1α	CD4+ EM PD1+/CD4+	65	-0.0753754
IL18	CD4+ EM PD1+/CD4+	65	0.0754131
HGF	CD4+ TEMRA/CD4+	65	0.0749966
TWEAK	CD4+ TEMRA/CD4+	65	-0.0761527
CXCL10	CD4+ TEMRA CD27-/CD4+	65	0.0747754
MMP-1	CD4+ TEMRA CD27- CD28-/CD4+	65	0.0757704
CCL3	CD4+ TEMRA CD27- CD28- CD57+/CD4+	65	0.0759406
IL-22 RA1	CD4+ TEMRA PD1+/CD4+	65	-0.074828
CCL25	CD4+ TEMRA PD1+/CD4+	65	0.0761165
MCP-3	CD8+ EM CD28-/CD8+	65	-0.0755061
ST1A1	CD8+ EM CD28-/CD8+	65	0.0747268
NRTN	CD8+ EM CD28- CD27-/CD8+	65	-0.0755138
SIRT2	CD8+ EM CD28- CD27- CD57+/CD8+	65	0.0756231
IL33	CD8+ EM CD28- CD27- CD57+/CD8+	65	-0.0753857
IL-10RB	CD8+ EM PD1+/CD8+	65	-0.0747954
EN-RAGE	CD8+ TEMRA CD28-/CD8+	65	0.075089
AXIN1	CD8+ TEMRA CD28- CD27-/CD8+	65	0.0760836
DNER	CD8+ TEMRA CD28- CD27-/CD8+	65	-0.075315
IL13	CD8+ TEMRA CD28- CD27- CD57+/CD8+	65	0.0748802
IL-20	CD8+ TEMRA CD127-/CD8+	65	0.0748058
IL5	CD8+ TEMRA CD127-/CD8+	65	0.0746764
TGF-β1	CD8+ CM/CD8+	65	-0.0745414
IL-24	CD8+ TEMRA/CD8+	65	0.0745063
IL-10RB	CD4+ CM/CD4+	65	0.0743036
TSLP	CD4+ CM/CD4+	65	0.0737542
IL-10RA	CD4+ EM/CD4+	65	-0.073733
IL8	CD8+ EM CD28-/CD8+	65	0.0740165
CXCL9	CD8+ EM CD28- CD27- CD57+/CD8+	65	-0.0738713
NRTN	CD8+ TEMRA/CD8+	65	-0.0737974
STAMBP	CD8+ TEMRA/CD8+	65	0.0736749
AXIN1	CD8+ TEMRA CD28-/CD8+	65	0.0737411
CXCL5	CD4+ Naive/CD4+	65	-0.0715533
IL-12B	CD4+ Naive/CD4+	65	0.0727844
MCP-2	CD4+ Naive/CD4+	65	-0.0731816
CD244	CD4+ CM/CD4+	65	0.0730212
IL-17A	CD4+ CM/CD4+	65	-0.0718079
TNFRSF9	CD4+ CM/CD4+	65	-0.0722235
uPA	CD4+ EM/CD4+	65	-0.0719095
LIF-R	CD4+ EM/CD4+	65	0.0709553
CASP-8	CD4+ EM/CD4+	65	0.0708565
IL-22 RA1	CD4+ EM CD27-/CD4+	65	-0.0717801
CD40	CD4+ EM CD27-/CD4+	65	-0.0714388
NRTN	CD4+ EM CD27-/CD4+	65	-0.0723019
CD244	CD4+ EM CD27- CD28-/CD4+	65	-0.0718532
PD-L1	CD4+ EM CD27- CD28-/CD4+	65	0.0707847
MMP-10	CD4+ EM CD27- CD28- CD57+/CD4+	65	0.0717017
IL2	CD4+ EM PD1+/CD4+	65	-0.071938
CCL11	CD4+ TEMRA CD27-/CD4+	65	0.0727797
CD244	CD4+ TEMRA CD27- CD28-/CD4+	65	0.0710877
IL-15RA	CD4+ TEMRA CD27- CD28-/CD4+	65	0.070877
IL10	CD4+ TEMRA CD27- CD28- CD57+/CD4+	65	0.0722555
IL-12B	CD4+ TEMRA PD1+/CD4+	65	-0.0731684
FGF-23	CD8+ Naive/CD8+	65	0.0730029
CCL28	CD8+ Naive/CD8+	65	0.072894
CD40	CD8+ Naive/CD8+	65	0.0716103
NT-3	CD8+ CM/CD8+	65	-0.071753
OSM	CD8+ EM/CD8+	65	-0.0725859
SIRT2	CD8+ EM CD28-/CD8+	65	0.0711043
IL8	CD8+ EM CD28- CD27- CD57+/CD8+	65	0.0722202
CXCL10	CD8+ EM CD28- CD27- CD57+/CD8+	65	-0.0734857
IL-20RA	CD8+ EM CD127-/CD8+	65	-0.0720604
IL-18R1	CD8+ EM CD127-/CD8+	65	-0.0728613
STAMBP	CD8+ EM CD127-/CD8+	65	-0.0713019
TNFSF14	CD8+ TEMRA CD28-/CD8+	65	0.0712065
β-NGF	CD8+ TEMRA CD28-/CD8+	65	-0.0708128
DNER	CD8+ TEMRA CD28-/CD8+	65	-0.0731502
MCP-4	CD8+ TEMRA CD127-/CD8+	65	-0.0727656
CXCL11	CD8+ TEMRA PD1+/CD8+	65	0.0711947
IL13	CD8+ TEMRA PD1+/CD8+	65	0.0709582
ST1A1	CD8+ TEMRA PD1+/CD8+	65	0.0722872
TNF	CD4+ TEMRA/CD4+	65	0.0705052
NT-3	CD8+ EM CD28- CD27- CD57+/CD8+	65	-0.0704536
IL6	CD4+ EM CD27- CD28-/CD4+	65	0.0703358
IL-10RA	CD8+ Naive/CD8+	65	0.0701461
IL-20	CD8+ EM CD127-/CD8+	65	-0.0700312
β-NGF	CD8+ CM/CD8+	65	0.0699508
MCP-4	CD8+ EM CD28- CD27- CD57+/CD8+	65	-0.0697999
IL10	CD4+ Naive/CD4+	65	0.069537
uPA	CD4+ Naive/CD4+	65	0.0692048
FGF-19	CD4+ Naive/CD4+	65	0.0690336
MMP-1	CD4+ EM CD27-/CD4+	65	-0.0688361
TWEAK	CD4+ TEMRA CD27- CD28-/CD4+	65	-0.0693019
β-NGF	CD4+ TEMRA PD1+/CD4+	65	-0.0691034
ST1A1	CD8+ Naive/CD8+	65	-0.06926
IL13	CD8+ TEMRA/CD8+	65	0.0689658
CD244	CD8+ TEMRA CD28-/CD8+	65	0.0688896
HGF	CD8+ TEMRA CD28- CD27- CD57+/CD8+	65	0.069108
IL6	CD4+ Naive/CD4+	65	-0.0666025
SLAMF1	CD4+ CM/CD4+	65	-0.0674641
MCP-2	CD4+ CM/CD4+	65	0.0672006
CXCL10	CD4+ EM/CD4+	65	0.0680409
SIRT2	CD4+ TEMRA/CD4+	65	0.0682012
IL10	CD4+ TEMRA CD27-/CD4+	65	0.0667049
IL-20RA	CD4+ TEMRA CD27- CD28-/CD4+	65	-0.0669874
CDCP1	CD8+ Naive/CD8+	65	-0.0682436
IL6	CD8+ Naive/CD8+	65	-0.0676608
OSM	CD8+ Naive/CD8+	65	-0.0681813
β-NGF	CD8+ Naive/CD8+	65	0.0678558
CXCL5	CD8+ Naive/CD8+	65	-0.0664682
IL-10RA	CD8+ EM/CD8+	65	-0.0684423
TSLP	CD8+ EM CD28-/CD8+	65	0.0671962
CXCL6	CD8+ EM CD28-/CD8+	65	-0.0671814
MCP-2	CD8+ EM CD28-/CD8+	65	-0.0684112
STAMBP	CD8+ EM CD28- CD27-/CD8+	65	0.0676709
CXCL9	CD8+ EM CD127-/CD8+	65	-0.0683364
FGF-21	CD8+ EM CD127-/CD8+	65	0.0678678
IL13	CD8+ EM CD127-/CD8+	65	-0.0675784
IL6	CD8+ EM PD1+/CD8+	65	-0.0666053
MMP-1	CD8+ EM PD1+/CD8+	65	-0.0667664
IL18	CD8+ TEMRA/CD8+	65	-0.0678071
MCP-4	CD8+ TEMRA/CD8+	65	-0.0669534
CXCL11	CD8+ TEMRA CD28- CD27-/CD8+	65	0.0664566
CCL19	CD8+ TEMRA CD28- CD27-/CD8+	65	-0.066486
NRTN	CD8+ TEMRA CD28- CD27-/CD8+	65	-0.0666357
TNFRSF9	CD8+ TEMRA CD28- CD27-/CD8+	65	0.0674223
VEGFA	CD8+ TEMRA CD28- CD27- CD57+/CD8+	65	0.0668581
MMP-10	CD8+ TEMRA CD28- CD27- CD57+/CD8+	65	-0.0676631
IL-17A	CD8+ TEMRA CD127-/CD8+	65	0.0676626
CD8A	CD8+ TEMRA PD1+/CD8+	65	0.0686424
OPG	CD8+ TEMRA PD1+/CD8+	65	0.0667951
CDCP1	CD8+ EM CD127-/CD8+	65	-0.0663819
MMP-1	CD8+ TEMRA CD28-/CD8+	65	0.0662643
NRTN	CD4+ TEMRA/CD4+	65	-0.0660967
CCL4	CD8+ EM CD28- CD27- CD57+/CD8+	65	-0.0661132
CXCL5	CD4+ EM PD1+/CD4+	65	-0.06557
DNER	CD8+ TEMRA PD1+/CD8+	65	0.0655875
CCL28	CD4+ TEMRA PD1+/CD4+	65	0.0654498
OPG	CD8+ EM CD28-/CD8+	65	-0.0652837
NRTN	CD8+ TEMRA CD28-/CD8+	65	-0.0652143
HGF	CD8+ Naive/CD8+	65	0.0651222
NT-3	CD4+ EM/CD4+	65	-0.0650185
MCP-1	CD8+ CM/CD8+	65	-0.0648872
MCP-3	CD8+ TEMRA CD28- CD27- CD57+/CD8+	65	0.0648012
IL-2RB	CD4+ Naive/CD4+	65	0.0618056
TNFSF14	CD4+ Naive/CD4+	65	0.0613879
IL13	CD4+ Naive/CD4+	65	0.0626731
CCL4	CD4+ CM/CD4+	65	0.06136
CD40	CD4+ CM/CD4+	65	-0.063757
IL6	CD4+ EM/CD4+	65	-0.061332
PD-L1	CD4+ EM/CD4+	65	-0.0618057
CD6	CD4+ EM CD27-/CD4+	65	0.0617349
MCP-2	CD4+ EM CD27-/CD4+	65	0.0601092
IL-22 RA1	CD4+ EM CD27- CD28-/CD4+	65	-0.0638897
TNFRSF9	CD4+ EM CD27- CD28-/CD4+	65	0.0602649
ST1A1	CD4+ EM CD27- CD28-/CD4+	65	-0.0623632
IL-18R1	CD4+ EM CD27- CD28- CD57+/CD4+	65	0.0633748
IFN-γ	CD4+ EM CD27- CD28- CD57+/CD4+	65	0.0600187
IL-2RB	CD4+ EM PD1+/CD4+	65	-0.0631539
TGF-α	CD4+ EM PD1+/CD4+	65	0.0624585
CCL28	CD4+ EM PD1+/CD4+	65	-0.0641718
IFN-γ	CD4+ EM PD1+/CD4+	65	-0.0601991
CCL11	CD4+ TEMRA/CD4+	65	0.0605103
FGF-5	CD4+ TEMRA/CD4+	65	-0.0641156
IL-22 RA1	CD4+ TEMRA/CD4+	65	-0.0621742
TNFRSF9	CD4+ TEMRA CD27-/CD4+	65	0.0623352
IL-10RB	CD4+ TEMRA CD27- CD28-/CD4+	65	0.0617608
EN-RAGE	CD4+ TEMRA CD27- CD28-/CD4+	65	0.0624793
CCL25	CD4+ TEMRA CD27- CD28-/CD4+	65	0.0638591
GDNF	CD4+ TEMRA CD27- CD28- CD57+/CD4+	65	0.0635032
IL-20RA	CD4+ TEMRA CD27- CD28- CD57+/CD4+	65	-0.0600933
CCL11	CD4+ TEMRA CD27- CD28- CD57+/CD4+	65	0.0602224
IL-18R1	CD4+ TEMRA CD27- CD28- CD57+/CD4+	65	0.0643939
TGF-α	CD4+ TEMRA PD1+/CD4+	65	-0.0603519
TNFRSF9	CD4+ TEMRA PD1+/CD4+	65	0.0616511
IL8	CD8+ Naive/CD8+	65	-0.0631342
MMP-1	CD8+ Naive/CD8+	65	-0.0608741
IL-12B	CD8+ Naive/CD8+	65	-0.0625966
DNER	CD8+ Naive/CD8+	65	0.0605699
FGF-19	CD8+ Naive/CD8+	65	0.0600216
MCP-2	CD8+ Naive/CD8+	65	-0.0625952
CCL20	CD8+ Naive/CD8+	65	0.0628877
IL-1α	CD8+ CM/CD8+	65	-0.0626466
CCL11	CD8+ CM/CD8+	65	-0.0635483
CDCP1	CD8+ EM CD28-/CD8+	65	-0.0628668
IL-2RB	CD8+ EM CD28-/CD8+	65	-0.0619437
IL2	CD8+ EM CD28-/CD8+	65	-0.0613497
CXCL5	CD8+ EM CD28- CD27-/CD8+	65	0.0645506
ADA	CD8+ EM CD28- CD27-/CD8+	65	0.0604848
CXCL11	CD8+ EM CD28- CD27- CD57+/CD8+	65	0.0623704
STAMBP	CD8+ EM CD28- CD27- CD57+/CD8+	65	0.0610291
IL-12B	CD8+ EM CD127-/CD8+	65	-0.0622313
CCL28	CD8+ EM CD127-/CD8+	65	0.0608179
CXCL1	CD8+ EM PD1+/CD8+	65	-0.060801
NRTN	CD8+ EM PD1+/CD8+	65	0.0605185
Flt3L	CD8+ TEMRA/CD8+	65	-0.0617325
CASP-8	CD8+ TEMRA/CD8+	65	-0.0611746
CCL19	CD8+ TEMRA CD28-/CD8+	65	-0.0617512
CD6	CD8+ TEMRA CD28- CD27-/CD8+	65	0.0626704
SCF	CD8+ TEMRA CD28- CD27-/CD8+	65	-0.0616774
IL13	CD8+ TEMRA CD28- CD27-/CD8+	65	0.0610475
CDCP1	CD8+ TEMRA CD28- CD27- CD57+/CD8+	65	0.0600814
TGF-α	CD8+ TEMRA CD28- CD27- CD57+/CD8+	65	-0.0634825
MCP-4	CD8+ TEMRA CD28- CD27- CD57+/CD8+	65	-0.0642297
ARTN	CD8+ TEMRA CD28- CD27- CD57+/CD8+	65	-0.0603307
DNER	CD8+ TEMRA CD28- CD27- CD57+/CD8+	65	-0.0622751
IL5	CD8+ TEMRA CD28- CD27- CD57+/CD8+	65	-0.0612147
CCL19	CD8+ TEMRA CD127-/CD8+	65	0.0644871
IL6	CD8+ TEMRA PD1+/CD8+	65	0.0642414
CCL28	CD8+ TEMRA PD1+/CD8+	65	0.0633396
uPA	CD4+ EM PD1+/CD4+	65	-0.05986
CD244	CD4+ TEMRA CD27- CD28- CD57+/CD4+	65	0.059789
IL2	CD8+ Naive/CD8+	65	0.0597317
CDCP1	CD4+ EM/CD4+	65	0.0596217
STAMBP	CD4+ TEMRA/CD4+	65	0.0594836
CD6	CD8+ TEMRA CD28-/CD8+	65	0.0594635
IL-10RB	CD4+ EM/CD4+	65	0.0592821
MCP-1	CD4+ EM CD27-/CD4+	65	-0.0591887
ADA	CD4+ TEMRA CD27-/CD4+	65	-0.0590049
TWEAK	CD8+ EM CD127-/CD8+	65	-0.0590426
TSLP	CD8+ EM PD1+/CD8+	65	-0.0591296
EN-RAGE	CD8+ TEMRA CD28- CD27-/CD8+	65	0.0589576
CST5	CD8+ TEMRA CD28- CD27- CD57+/CD8+	65	0.0590229
OSM	CD4+ TEMRA CD27- CD28-/CD4+	65	0.0587157
PD-L1	CD4+ Naive/CD4+	65	-0.057975
ADA	CD4+ Naive/CD4+	65	0.0564931
TSLP	CD4+ EM/CD4+	65	0.0565273
IL-22 RA1	CD4+ EM/CD4+	65	-0.0568329
IL4	CD4+ EM CD27-/CD4+	65	0.0573052
FGF-5	CD4+ EM CD27- CD28-/CD4+	65	-0.0576963
EN-RAGE	CD4+ EM CD27- CD28-/CD4+	65	0.0571051
ADA	CD4+ EM CD27- CD28-/CD4+	65	0.0565376
IL13	CD4+ EM CD27- CD28- CD57+/CD4+	65	-0.0562534
NT-3	CD4+ EM CD27- CD28- CD57+/CD4+	65	0.0565161
AXIN1	CD4+ TEMRA/CD4+	65	0.057853
SLAMF1	CD4+ TEMRA/CD4+	65	0.0561544
MMP-1	CD4+ TEMRA CD27-/CD4+	65	0.0562455
IL-22 RA1	CD4+ TEMRA CD27-/CD4+	65	-0.056881
ARTN	CD4+ TEMRA CD27- CD28-/CD4+	65	0.0571061
ST1A1	CD4+ TEMRA CD27- CD28-/CD4+	65	0.0583078
TGF-β1	CD4+ TEMRA CD27- CD28- CD57+/CD4+	65	-0.0574773
LIF	CD4+ TEMRA CD27- CD28- CD57+/CD4+	65	0.056354
MCP-1	CD8+ Naive/CD8+	65	0.0571355
IL-2RB	CD8+ Naive/CD8+	65	0.0558647
NT-3	CD8+ Naive/CD8+	65	0.0569244
CD8A	CD8+ CM/CD8+	65	-0.0559979
MCP-2	CD8+ CM/CD8+	65	0.0560443
HGF	CD8+ EM CD28-/CD8+	65	0.0580587
CXCL10	CD8+ EM CD28-/CD8+	65	-0.0579694
FGF-19	CD8+ EM CD28-/CD8+	65	0.0582364
CCL20	CD8+ EM CD28-/CD8+	65	-0.0570356
CXCL11	CD8+ EM CD28- CD27-/CD8+	65	0.0579711
IL-2RB	CD8+ EM CD28- CD27-/CD8+	65	-0.055892
CCL4	CD8+ EM CD28- CD27-/CD8+	65	-0.0560932
IL10	CD8+ EM CD28- CD27-/CD8+	65	-0.0571337
CX3CL1	CD8+ EM CD127-/CD8+	65	-0.0567289
MCP-3	CD8+ EM PD1+/CD8+	65	-0.0577651
CCL19	CD8+ EM PD1+/CD8+	65	0.0559096
TWEAK	CD8+ EM PD1+/CD8+	65	-0.0558317
TNFRSF9	CD8+ TEMRA CD28-/CD8+	65	0.0579964
MCP-4	CD8+ TEMRA CD28- CD27-/CD8+	65	-0.0559242
IL-22 RA1	CD8+ TEMRA CD28- CD27-/CD8+	65	0.0576483
MCP-2	CD8+ TEMRA CD28- CD27-/CD8+	65	-0.0568946
EN-RAGE	CD8+ TEMRA CD127-/CD8+	65	0.0582666
OSM	CD4+ CM/CD4+	65	0.055654
AXIN1	CD8+ EM CD28-/CD8+	65	-0.0556209
IL-20	CD8+ CM/CD8+	65	-0.0553429
FGF-19	CD8+ EM/CD8+	65	-0.0553339
IL18	CD4+ Naive/CD4+	65	-0.0550023
CCL25	CD4+ EM PD1+/CD4+	65	0.0548184
TNF	CD4+ TEMRA PD1+/CD4+	65	0.0548581
IL-20	CD8+ Naive/CD8+	65	-0.0547237
CXCL9	CD8+ EM CD28- CD27-/CD8+	65	-0.0544198
LIF	CD8+ EM CD127-/CD8+	65	-0.054408
MCP-3	CD8+ EM CD127-/CD8+	65	-0.0542582
IL7	CD4+ TEMRA/CD4+	65	0.053874
IL-17A	CD8+ EM PD1+/CD8+	65	0.0539321
NRTN	CD4+ CM/CD4+	65	-0.0533406
CD244	CD8+ EM CD28- CD27- CD57+/CD8+	65	-0.0534303
MCP-1	CD8+ TEMRA CD127-/CD8+	65	0.0533172
IL-22 RA1	CD8+ TEMRA/CD8+	65	0.0531705
NT-3	CD4+ EM CD27- CD28-/CD4+	65	0.0527686
MMP-10	CD4+ EM PD1+/CD4+	65	0.0527624
IL10	CD8+ EM CD28-/CD8+	65	-0.0526496
CD6	CD8+ EM CD28- CD27- CD57+/CD8+	65	-0.0527119
CCL19	CD8+ EM CD127-/CD8+	65	0.0527848
IL-20	CD8+ EM PD1+/CD8+	65	0.0527315
IL2	CD8+ TEMRA CD28- CD27- CD57+/CD8+	65	-0.052665
SIRT2	CD4+ Naive/CD4+	65	0.052009
CD6	CD4+ CM/CD4+	65	-0.0521376
FGF-23	CD4+ EM PD1+/CD4+	65	0.0517852
OSM	CD4+ TEMRA CD27-/CD4+	65	0.051737
SLAMF1	CD4+ TEMRA CD27- CD28- CD57+/CD4+	65	0.0517234
ARTN	CD8+ Naive/CD8+	65	0.0518609
MCP-2	CD8+ EM PD1+/CD8+	65	-0.0519462
SCF	CD8+ TEMRA CD28-/CD8+	65	-0.051604
MMP-1	CD8+ TEMRA CD28- CD27-/CD8+	65	0.0521651
CD8A	CD8+ TEMRA CD28- CD27- CD57+/CD8+	65	0.0521199
CXCL11	CD8+ TEMRA CD28- CD27- CD57+/CD8+	65	-0.0516124
OSM	CD8+ EM CD127-/CD8+	65	0.0514813
CD8A	CD4+ Naive/CD4+	65	0.051302
FGF-5	CD4+ TEMRA CD27-/CD4+	65	-0.0513485
NRTN	CD8+ EM CD28-/CD8+	65	-0.0511325
CXCL9	CD4+ Naive/CD4+	65	-0.0509
IL-15RA	CD4+ CM/CD4+	65	-0.0508433
CD244	CD4+ EM/CD4+	65	-0.0509195
CXCL1	CD8+ TEMRA PD1+/CD8+	65	0.0509407
PD-L1	CD8+ EM CD28- CD27-/CD8+	65	0.0505241
EN-RAGE	CD8+ TEMRA CD28- CD27- CD57+/CD8+	65	-0.0505148
EN-RAGE	CD8+ CM/CD8+	65	-0.0503618
uPA	CD8+ TEMRA CD28- CD27- CD57+/CD8+	65	-0.0503672
Flt3L	CD4+ EM CD27-/CD4+	65	-0.0500879
IL7	CD4+ EM PD1+/CD4+	65	0.0499841
DNER	CD4+ TEMRA/CD4+	65	-0.0501363
TNF	CD8+ CM/CD8+	65	0.0499921
IL-2RB	CD8+ EM CD28- CD27- CD57+/CD8+	65	-0.0499955
IL2	CD4+ TEMRA CD27- CD28-/CD4+	65	-0.0498496
TRAIL	CD8+ EM/CD8+	65	-0.0498436
FGF-21	CD4+ Naive/CD4+	65	-0.0496166
IL-12B	CD4+ TEMRA CD27-/CD4+	65	-0.0496997
IL-2RB	CD8+ EM PD1+/CD8+	65	-0.0496472
CXCL5	CD8+ EM CD28-/CD8+	65	0.0494493
NRTN	CD4+ EM PD1+/CD4+	65	-0.0493697
OPG	CD8+ EM CD28- CD27- CD57+/CD8+	65	-0.049234
PD-L1	CD8+ EM CD28- CD27- CD57+/CD8+	65	0.0492301
CCL25	CD4+ CM/CD4+	65	0.0480885
MCP-1	CD4+ EM/CD4+	65	-0.047801
TWEAK	CD4+ EM/CD4+	65	0.0483179
uPA	CD4+ EM CD27-/CD4+	65	-0.0472559
IL-24	CD4+ EM CD27- CD28-/CD4+	65	-0.0480807
IL6	CD4+ EM CD27- CD28- CD57+/CD4+	65	0.0486674
IL-10RA	CD4+ EM CD27- CD28- CD57+/CD4+	65	-0.0470795
FGF-5	CD4+ EM CD27- CD28- CD57+/CD4+	65	-0.0481356
PD-L1	CD4+ EM CD27- CD28- CD57+/CD4+	65	0.048201
TNF	CD4+ EM CD27- CD28- CD57+/CD4+	65	-0.0477552
CCL23	CD4+ EM CD27- CD28- CD57+/CD4+	65	0.0485194
PD-L1	CD4+ EM PD1+/CD4+	65	0.0473849
IL-20RA	CD4+ TEMRA CD27-/CD4+	65	-0.0481381
TNFSF14	CD4+ TEMRA CD27- CD28-/CD4+	65	0.0482971
CCL11	CD4+ TEMRA PD1+/CD4+	65	-0.0480347
Flt3L	CD4+ TEMRA PD1+/CD4+	65	0.0472994
4E-BP1	CD8+ Naive/CD8+	65	-0.0473786
CXCL1	CD8+ EM/CD8+	65	-0.048282
IL33	CD8+ EM/CD8+	65	-0.0473858
IL-24	CD8+ EM CD28- CD27-/CD8+	65	-0.0475096
CD40	CD8+ EM CD28- CD27-/CD8+	65	0.0473336
CCL19	CD8+ EM CD28- CD27- CD57+/CD8+	65	-0.0470738
IL-18R1	CD8+ EM CD28- CD27- CD57+/CD8+	65	-0.0481435
MMP-1	CD8+ EM CD127-/CD8+	65	0.048251
CX3CL1	CD8+ EM PD1+/CD8+	65	-0.0475296
TGF-α	CD8+ TEMRA CD28-/CD8+	65	0.0477029
IL13	CD8+ TEMRA CD28-/CD8+	65	0.0479705
SCF	CD8+ TEMRA CD28- CD27- CD57+/CD8+	65	-0.0470722
LIF	CD8+ TEMRA CD127-/CD8+	65	0.047086
CD244	CD8+ TEMRA PD1+/CD8+	65	0.0476205
Flt3L	CD8+ TEMRA PD1+/CD8+	65	-0.0480185
TSLP	CD4+ TEMRA CD27- CD28- CD57+/CD4+	65	-0.0469377
CCL23	CD4+ TEMRA CD27- CD28- CD57+/CD4+	65	0.0468959
ST1A1	CD4+ EM/CD4+	65	0.0458577
4E-BP1	CD4+ TEMRA/CD4+	65	0.0459369
EN-RAGE	CD4+ TEMRA/CD4+	65	-0.0463642
STAMBP	CD4+ TEMRA CD27- CD28-/CD4+	65	-0.0464848
FGF-19	CD8+ CM/CD8+	65	-0.0463099
IL6	CD8+ EM/CD8+	65	-0.0466674
CST5	CD8+ EM CD28- CD27-/CD8+	65	-0.0459411
HGF	CD8+ EM CD127-/CD8+	65	-0.0465949
CST5	CD8+ EM PD1+/CD8+	65	-0.046301
CXCL5	CD8+ EM PD1+/CD8+	65	-0.046122
CCL19	CD8+ TEMRA/CD8+	65	0.0465605
ADA	CD8+ TEMRA CD28- CD27-/CD8+	65	-0.0460048
MCP-1	CD8+ TEMRA CD28- CD27- CD57+/CD8+	65	-0.046169
ADA	CD8+ TEMRA PD1+/CD8+	65	-0.0458654
TSLP	CD4+ EM CD27- CD28-/CD4+	65	0.045628
AXIN1	CD4+ EM PD1+/CD4+	65	-0.045723
STAMBP	CD8+ TEMRA CD28- CD27-/CD8+	65	0.0456045
EN-RAGE	CD4+ EM CD27- CD28- CD57+/CD4+	65	0.0455082
EN-RAGE	CD8+ TEMRA/CD8+	65	0.0454568
TGF-β1	CD4+ TEMRA CD27-/CD4+	65	0.0452333
IL-18R1	CD8+ Naive/CD8+	65	-0.0452472
IL-2RB	CD4+ EM CD27- CD28- CD57+/CD4+	65	-0.0446011
CASP-8	CD4+ EM CD27- CD28- CD57+/CD4+	65	-0.044651
NT-3	CD4+ TEMRA CD27-/CD4+	65	-0.0448654
FGF-5	CD4+ TEMRA PD1+/CD4+	65	-0.0447169
SCF	CD8+ EM/CD8+	65	-0.04485
MCP-2	CD8+ EM CD28- CD27-/CD8+	65	-0.0447062
STAMBP	CD8+ TEMRA CD28-/CD8+	65	0.0449164
ADA	CD8+ TEMRA CD28-/CD8+	65	0.0446538
NRTN	CD8+ TEMRA CD127-/CD8+	65	0.0449155
MMP-1	CD4+ Naive/CD4+	65	0.0443888
IL2	CD4+ TEMRA CD27- CD28- CD57+/CD4+	65	-0.0444192
OPG	CD8+ EM CD28- CD27-/CD8+	65	-0.0442382
CD6	CD8+ TEMRA CD127-/CD8+	65	-0.0442352
CXCL6	CD4+ EM CD27-/CD4+	65	-0.0440412
TGF-α	CD8+ TEMRA/CD8+	65	-0.0440995
FGF-21	CD4+ EM PD1+/CD4+	65	0.0439465
CXCL9	CD4+ TEMRA/CD4+	65	0.0437577
AXIN1	CD8+ TEMRA CD28- CD27- CD57+/CD8+	65	-0.0436377
TNF	CD8+ TEMRA CD28- CD27- CD57+/CD8+	65	-0.0436666
FGF-19	CD8+ TEMRA PD1+/CD8+	65	-0.0437225
CASP-8	CD8+ EM/CD8+	65	-0.0434764
CCL20	CD8+ TEMRA PD1+/CD8+	65	0.0434817
4E-BP1	CD8+ EM CD127-/CD8+	65	0.0432272
IL-15RA	CD4+ Naive/CD4+	65	-0.042533
IL4	CD4+ CM/CD4+	65	-0.0423884
CXCL11	CD4+ EM/CD4+	65	-0.0424496
ARTN	CD4+ TEMRA CD27-/CD4+	65	0.042419
IL-22 RA1	CD4+ TEMRA CD27- CD28-/CD4+	65	-0.0424715
4E-BP1	CD4+ TEMRA CD27- CD28- CD57+/CD4+	65	-0.042496
IL7	CD8+ EM/CD8+	65	-0.0427815
TSLP	CD8+ TEMRA PD1+/CD8+	65	-0.0423291
CD6	CD8+ TEMRA PD1+/CD8+	65	0.0427264
VEGFA	CD4+ EM CD27-/CD4+	65	-0.0417536
CD6	CD4+ EM CD27- CD28-/CD4+	65	0.0416061
HGF	CD4+ EM PD1+/CD4+	65	0.0417911
EN-RAGE	CD4+ EM PD1+/CD4+	65	0.041656
CXCL9	CD4+ TEMRA CD27-/CD4+	65	0.0419437
SLAMF1	CD4+ TEMRA CD27-/CD4+	65	0.0419527
LIF-R	CD8+ Naive/CD8+	65	0.0415728
IL-20RA	CD8+ CM/CD8+	65	0.0415556
TNF	CD8+ TEMRA/CD8+	65	0.0416261
IL-20	CD8+ TEMRA CD28-/CD8+	65	0.041641
CXCL5	CD8+ TEMRA CD28- CD27- CD57+/CD8+	65	-0.041833
CCL4	CD4+ TEMRA PD1+/CD4+	65	0.0414271
IL-10RA	CD8+ EM CD28- CD27- CD57+/CD8+	65	0.0413946
IL-1α	CD8+ EM CD127-/CD8+	65	-0.0412271
CD40	CD8+ TEMRA CD28- CD27- CD57+/CD8+	65	0.0411817
CXCL11	CD4+ EM CD27- CD28- CD57+/CD4+	65	-0.0410885
CD6	CD4+ TEMRA CD27- CD28- CD57+/CD4+	65	-0.0410014
IL7	CD4+ Naive/CD4+	65	0.0407206
CXCL9	CD4+ EM PD1+/CD4+	65	0.0406162
ST1A1	CD4+ TEMRA CD27-/CD4+	65	0.0405592
CD40	CD8+ EM CD28- CD27- CD57+/CD8+	65	0.0406168
IL-17A	CD8+ TEMRA CD28- CD27- CD57+/CD8+	65	-0.040648
4E-BP1	CD8+ TEMRA CD127-/CD8+	65	0.0406659
TWEAK	CD4+ Naive/CD4+	65	0.0404233
CXCL1	CD8+ Naive/CD8+	65	-0.0403649
MMP-1	CD4+ CM/CD4+	65	0.038577
FGF-19	CD4+ CM/CD4+	65	-0.0373289
TWEAK	CD4+ CM/CD4+	65	-0.0375545
EN-RAGE	CD4+ EM/CD4+	65	0.0395202
TNFRSF9	CD4+ EM/CD4+	65	-0.039192
ADA	CD4+ EM/CD4+	65	-0.0375965
ADA	CD4+ EM CD27-/CD4+	65	0.0382364
IL-10RA	CD4+ EM CD27- CD28-/CD4+	65	-0.037801
TSLP	CD4+ EM CD27- CD28- CD57+/CD4+	65	-0.0397931
IL-22 RA1	CD4+ EM CD27- CD28- CD57+/CD4+	65	-0.0398529
FGF-19	CD4+ EM CD27- CD28- CD57+/CD4+	65	0.0372506
CD8A	CD4+ EM PD1+/CD4+	65	-0.0378316
IL-12B	CD4+ TEMRA/CD4+	65	0.0375498
FGF-23	CD4+ TEMRA CD27- CD28- CD57+/CD4+	65	0.0391175
ARTN	CD4+ TEMRA CD27- CD28- CD57+/CD4+	65	0.03839
TNF	CD4+ TEMRA CD27- CD28- CD57+/CD4+	65	-0.037652
EN-RAGE	CD4+ TEMRA CD27- CD28- CD57+/CD4+	65	0.0392319
STAMBP	CD4+ TEMRA CD27- CD28- CD57+/CD4+	65	-0.0375713
IL-10RB	CD4+ TEMRA PD1+/CD4+	65	0.037283
CXCL6	CD4+ TEMRA PD1+/CD4+	65	0.0374214
EN-RAGE	CD4+ TEMRA PD1+/CD4+	65	0.0377978
OPG	CD8+ Naive/CD8+	65	0.0373178
CCL4	CD8+ Naive/CD8+	65	-0.0396001
IL-22 RA1	CD8+ EM/CD8+	65	-0.0389827
CXCL9	CD8+ EM CD28-/CD8+	65	-0.0381317
CXCL1	CD8+ EM CD28-/CD8+	65	-0.0388832
ADA	CD8+ EM CD28-/CD8+	65	0.0396969
VEGFA	CD8+ EM CD28- CD27-/CD8+	65	-0.038464
CD244	CD8+ EM CD28- CD27-/CD8+	65	-0.0389529
IL-18R1	CD8+ EM CD28- CD27-/CD8+	65	-0.0398106
IL-10RA	CD8+ EM CD127-/CD8+	65	0.0395851
DNER	CD8+ EM PD1+/CD8+	65	0.03741
ST1A1	CD8+ EM PD1+/CD8+	65	-0.0378564
CXCL6	CD8+ TEMRA/CD8+	65	0.0388314
IL-22 RA1	CD8+ TEMRA CD28-/CD8+	65	0.0390259
TGF-β1	CD8+ TEMRA CD28- CD27-/CD8+	65	-0.0391119
CD6	CD8+ TEMRA CD28- CD27- CD57+/CD8+	65	-0.0379512
SIRT2	CD8+ TEMRA CD28- CD27- CD57+/CD8+	65	-0.0374357
TGF-β1	CD8+ TEMRA CD127-/CD8+	65	-0.03875
CXCL6	CD8+ TEMRA CD127-/CD8+	65	-0.0393738
SLAMF1	CD8+ TEMRA PD1+/CD8+	65	0.0375054
CCL11	CD8+ TEMRA PD1+/CD8+	65	-0.0386254
MMP-10	CD8+ TEMRA PD1+/CD8+	65	0.0382013
CCL3	CD4+ CM/CD4+	65	-0.0369522
CCL28	CD4+ EM/CD4+	65	0.0369103
CD6	CD4+ EM CD27- CD28- CD57+/CD4+	65	0.0371623
IL-22 RA1	CD8+ Naive/CD8+	65	0.036909
CCL4	CD8+ TEMRA PD1+/CD8+	65	-0.0369775
CXCL6	CD8+ CM/CD8+	65	-0.0367776
OSM	CD4+ EM/CD4+	65	0.0362695
TNF	CD4+ EM PD1+/CD4+	65	-0.0361967
ARTN	CD4+ TEMRA/CD4+	65	0.0361956
4E-BP1	CD4+ TEMRA CD27-/CD4+	65	0.0365464
TSLP	CD8+ EM/CD8+	65	-0.0365332
LIF	CD8+ TEMRA CD28- CD27- CD57+/CD8+	65	-0.0363881
AXIN1	CD8+ TEMRA CD127-/CD8+	65	0.0362971
IL2	CD8+ TEMRA CD28-/CD8+	65	-0.0360788
TNFRSF9	CD4+ TEMRA CD27- CD28- CD57+/CD4+	65	-0.0359331
IL7	CD8+ EM CD127-/CD8+	65	0.0359639
MMP-1	CD8+ TEMRA PD1+/CD8+	65	-0.0358592
MCP-1	CD4+ Naive/CD4+	65	0.0356597
IL-10RB	CD8+ CM/CD8+	65	-0.0356773
IL4	CD4+ Naive/CD4+	65	0.0355664
Flt3L	CD4+ CM/CD4+	65	-0.0353065
DNER	CD4+ EM CD27- CD28-/CD4+	65	0.0351775
MMP-1	CD4+ TEMRA/CD4+	65	0.0354427
IL33	CD8+ CM/CD8+	65	-0.0351582
IFN-γ	CD8+ TEMRA CD28- CD27-/CD8+	65	-0.0351149
SLAMF1	CD8+ TEMRA CD28- CD27- CD57+/CD8+	65	0.0352252
IL2	CD4+ TEMRA CD27-/CD4+	65	-0.0350463
LIF-R	CD4+ EM PD1+/CD4+	65	0.0348626
CD6	CD8+ TEMRA/CD8+	65	0.0349405
IL-10RA	CD8+ TEMRA CD28-/CD8+	65	0.0348382
SIRT2	CD4+ TEMRA CD27-/CD4+	65	0.0346968
VEGFA	CD8+ EM CD28- CD27- CD57+/CD8+	65	-0.034748
TGF-α	CD8+ TEMRA CD28- CD27-/CD8+	65	-0.0345399
SIRT2	CD8+ TEMRA CD127-/CD8+	65	0.0345107
MMP-10	CD8+ TEMRA CD28- CD27-/CD8+	65	-0.0342014
CXCL10	CD4+ Naive/CD4+	65	0.03399
LIF	CD8+ TEMRA/CD8+	65	0.0339234
TSLP	CD4+ EM CD27-/CD4+	65	0.0338438
MCP-4	CD8+ TEMRA CD28-/CD8+	65	-0.0337081
IL-20	CD4+ Naive/CD4+	65	-0.033492
DNER	CD8+ EM/CD8+	65	-0.0335983
TRAIL	CD8+ TEMRA PD1+/CD8+	65	0.0335464
TRAIL	CD4+ EM PD1+/CD4+	65	-0.0332748
CD244	CD8+ TEMRA CD28- CD27- CD57+/CD8+	65	0.0332413
NT-3	CD4+ EM CD27-/CD4+	65	-0.0329367
CXCL6	CD4+ TEMRA/CD4+	65	0.0328878
TSLP	CD4+ TEMRA CD27- CD28-/CD4+	65	-0.0330204
CD40	CD8+ EM CD127-/CD8+	65	-0.0331312
IL-17A	CD8+ TEMRA/CD8+	65	0.0328665
HGF	CD4+ EM/CD4+	65	0.0327069
VEGFA	CD4+ EM CD27- CD28-/CD4+	65	0.0322165
IL10	CD4+ EM PD1+/CD4+	65	-0.0322756
CXCL10	CD4+ TEMRA CD27- CD28-/CD4+	65	0.0323615
TWEAK	CD8+ CM/CD8+	65	-0.0326467
IL-17A	CD8+ EM/CD8+	65	0.032225
CST5	CD8+ EM CD28-/CD8+	65	-0.0326166
IL4	CD8+ EM CD28- CD27- CD57+/CD8+	65	0.0321857
IL-10RA	CD8+ EM PD1+/CD8+	65	0.0324946
STAMBP	CD8+ TEMRA CD127-/CD8+	65	0.0323558
DNER	CD4+ EM CD27- CD28- CD57+/CD4+	65	0.0318915
CCL25	CD8+ Naive/CD8+	65	0.0319063
FGF-19	CD8+ TEMRA/CD8+	65	0.0317373
IL4	CD8+ TEMRA CD28- CD27- CD57+/CD8+	65	0.0317685
ADA	CD8+ EM CD127-/CD8+	65	-0.0316667
AXIN1	CD4+ TEMRA CD27- CD28- CD57+/CD4+	65	-0.0313641
IL5	CD8+ Naive/CD8+	65	0.0312917
CXCL11	CD4+ EM CD27-/CD4+	65	-0.0311576
CCL4	CD4+ TEMRA/CD4+	65	0.0310144
uPA	CD4+ TEMRA CD27- CD28- CD57+/CD4+	65	0.031088
CCL4	CD4+ TEMRA CD27- CD28- CD57+/CD4+	65	-0.0309547
CXCL6	CD4+ EM PD1+/CD4+	65	-0.0308447
IL-18R1	CD4+ TEMRA/CD4+	65	0.0307939
CCL4	CD4+ TEMRA CD27-/CD4+	65	0.0303985
IL-22 RA1	CD4+ TEMRA CD27- CD28- CD57+/CD4+	65	-0.0305599
ARTN	CD4+ TEMRA PD1+/CD4+	65	0.0304492
IL13	CD8+ CM/CD8+	65	-0.0304323
CD6	CD8+ EM CD28- CD27-/CD8+	65	-0.0304984
CXCL6	CD8+ TEMRA CD28- CD27-/CD8+	65	0.0303751
IL7	CD4+ TEMRA CD27-/CD4+	65	0.0298793
NRTN	CD8+ Naive/CD8+	65	0.0300256
SIRT2	CD8+ TEMRA CD28- CD27-/CD8+	65	0.029943
MCP-2	CD8+ TEMRA CD127-/CD8+	65	-0.0299704
CXCL9	CD4+ TEMRA CD27- CD28-/CD4+	65	0.0297356
ADA	CD8+ TEMRA/CD8+	65	0.0296967
TNF	CD4+ CM/CD4+	65	-0.0293367
IFN-γ	CD4+ EM CD27-/CD4+	65	-0.0294824
IL7	CD4+ TEMRA CD27- CD28- CD57+/CD4+	65	-0.0293352
IFN-γ	CD8+ TEMRA CD28- CD27- CD57+/CD8+	65	-0.0293617
FGF-21	CD4+ EM/CD4+	65	0.029197
CCL19	CD8+ CM/CD8+	65	0.0291868
CXCL1	CD4+ TEMRA PD1+/CD4+	65	0.0290766
uPA	CD8+ TEMRA/CD8+	65	-0.0290351
IL-24	CD4+ EM CD27-/CD4+	65	-0.0283341
VEGFA	CD4+ EM CD27- CD28- CD57+/CD4+	65	0.0286442
DNER	CD4+ TEMRA CD27-/CD4+	65	-0.0283092
CCL25	CD4+ TEMRA CD27- CD28- CD57+/CD4+	65	0.0284162
IL-22 RA1	CD8+ CM/CD8+	65	-0.0284534
FGF-21	CD8+ EM/CD8+	65	-0.0286081
IL-24	CD8+ EM CD28-/CD8+	65	-0.0283689
PD-L1	CD8+ EM CD127-/CD8+	65	-0.0287589
MCP-4	CD8+ TEMRA PD1+/CD8+	65	-0.0287
NRTN	CD4+ EM/CD4+	65	-0.0281186
IL-20RA	CD4+ TEMRA PD1+/CD4+	65	0.0281353
MCP-3	CD4+ EM/CD4+	65	0.0278591
TSLP	CD4+ TEMRA/CD4+	65	0.0278959
ARTN	CD8+ CM/CD8+	65	0.0279005
IL18	CD8+ EM/CD8+	65	0.0277715
MCP-4	CD4+ EM PD1+/CD4+	65	-0.0276017
TRAIL	CD4+ Naive/CD4+	65	-0.0273786
β-NGF	CD8+ TEMRA CD127-/CD8+	65	0.027394
FGF-23	CD8+ TEMRA PD1+/CD8+	65	0.0274435
SLAMF1	CD4+ TEMRA PD1+/CD4+	65	0.0272375
CD5	CD4+ CM/CD4+	65	-0.0267179
DNER	CD4+ CM/CD4+	65	-0.0266903
CD40	CD8+ EM CD28-/CD8+	65	-0.0270899
CASP-8	CD8+ EM CD28- CD27-/CD8+	65	0.0267849
IL-17C	CD8+ EM CD28- CD27- CD57+/CD8+	65	-0.0270223
FGF-5	CD8+ EM CD127-/CD8+	65	-0.0269592
ARTN	CD8+ TEMRA/CD8+	65	0.0268748
IL-2RB	CD4+ EM CD27-/CD4+	65	-0.026611
Flt3L	CD8+ EM/CD8+	65	0.0265376
IL13	CD4+ TEMRA PD1+/CD4+	65	-0.0263728
ST1A1	CD4+ TEMRA PD1+/CD4+	65	0.0263331
IL8	CD8+ TEMRA PD1+/CD8+	65	-0.0264378
CXCL6	CD8+ EM CD28- CD27-/CD8+	65	-0.026256
CXCL9	CD4+ TEMRA CD27- CD28- CD57+/CD4+	65	0.0261467
CCL28	CD4+ Naive/CD4+	65	-0.0255626
[truncated: 341 more rows]

[truncated: 3 more sheets: Table11, Table12, Table13]
